# Supplementary material for: 2-[3-(2-Pyrid­yl)pyrazin-2-yl]pyridinium tetra­chloridoaurate(III)
Source: Acta Crystallogr Sect E Struct Rep Online. 2009 Apr 8;65(Pt 5):m491–2. doi: 10.1107/S1600536809012264 (PMC2977556; doi:10.1107/S1600536809012264)
Supplement: Supplementary file 1 [file e-65-0m491-sup1.cif]

##############################################################################
###                                                                        ###
###        Electronic paper (Acta Crystallographica Section E)             ###
###                                                                        ###
##############################################################################
#                                                                            #
# This CIF contains the data in a paper accepted for publication in Acta     #
# Crystallographica Section E. It conforms to the requirements of Notes      #
# for Authors for Section E, and has been peer reviewed under the auspices   #
# of the IUCr Commission on Journals.                                        #
#                                                                            #
# Full details of the Crystallographic Information File format               #
# are given in the paper "The Crystallographic Information File (CIF):       #
# a New Standard Archive File for Crystallography" by S. R. Hall, F. H.      #
# Allen and I. D. Brown [Acta Cryst. (1991), A47, 655-685].                  #
#                                                                            #
# The current version of the core CIF dictionary is obtainable from          #
# ftp://ftp.iucr.org/pub/cif_core.dic. The current version number is 2.4.    #
#                                                                            #
# Software is freely available for graphical display of the structure(s) in  #
# this CIF.  For information consult the CIF home page http://www.iucr.org/  #
# cif/home.html                                                              #
#                                                                            #
# This file may be used for bona fide research purposes within the           #
# scientific community so long as proper attribution is given to the journal # 
# article from which it was obtained.                                        #
#                                                                            #
##############################################################################
                                             
data_global
_audit_creation_method     'PLATON <TABLE ACC> option'
_journal_date_recd_electronic     2009-03-30
_journal_date_accepted     2009-04-01
_journal_name_full     'Acta Crystallographica, Section E'
_journal_year     2009
_journal_volume     65
_journal_issue      5
_journal_page_first     m491
_journal_page_last     m492
_journal_paper_category     QM
_journal_coeditor_code     IS2406
_publ_contact_author_name
;Mehmet Akkurt
;
_publ_contact_author_address
;
Department of Physics
Faculty of Arts and Sciences
Erciyes University
38039 Kayseri
Turkey
;
_publ_contact_author_email     'akkurt@erciyes.edu.tr'
_publ_contact_author_fax     '+90-352-4374933'
_publ_contact_author_phone     '+90-352-4374901 extra 33106'
_publ_section_title
;
2-[3-(2-Pyridyl)pyrazin-2-yl]pyridinium tetrachloridoaurate(III)
;
loop_
    _publ_author_name
    _publ_author_footnote
    _publ_author_address
    'Y\?ild\?ir\?im, Sema \"Ozt\"urk' .
;
Department of Physics
Faculty of Arts and Sciences
Erciyes University
38039 Kayseri
Turkey
;
    'Akkurt, Mehmet' .
;
Department of Physics
Faculty of Arts and Sciences
Erciyes University
38039 Kayseri
Turkey
;
    'Nasser Safari' .
;
Department of Chemistry,
Shahid Beheshti University,
GC, Evin,
Tehran 1983963113,
Iran
;
    'Vahid Amani' .
;
Department of Chemistry,
Shahid Beheshti University,
GC, Evin,
Tehran 1983963113,
Iran
;
    'McKee, Vickie' .
;
Chemistry Department
Loughborough University
Loughborough Leics LE11 3TU
England
;
data_I
_chemical_name_systematic
;
2-[3-(2-Pyridyl)pyrazin-2-yl]pyridinium tetrachloridoaurate(III)
;
_chemical_name_common     ?
_chemical_formula_moiety     'C14 H11 N4 +, Au Cl4 -'
_chemical_formula_sum     'C14 H11 Au Cl4 N4'
_chemical_formula_structural     ?
_chemical_formula_iupac     '(C14 H11 N4) [Au Cl4]'
_chemical_formula_weight     574.04
_chemical_melting_point     ?
_symmetry_cell_setting     monoclinic
_symmetry_space_group_name_H-M     'P 21/n'
_symmetry_space_group_name_Hall     '-P 2yn'
loop_
    _symmetry_equiv_pos_site_id
    _symmetry_equiv_pos_as_xyz
    1 x,y,z
    2 1/2-x,1/2+y,1/2-z
    3 -x,-y,-z
    4 1/2+x,1/2-y,1/2+z
_cell_length_a     7.4098(6)
_cell_length_b     15.5188(13)
_cell_length_c     14.6197(12)
_cell_angle_alpha     90
_cell_angle_beta     90.3800(10)
_cell_angle_gamma     90
_cell_volume     1681.1(2)
_cell_formula_units_Z     4
_cell_measurement_reflns_used     6388
_cell_measurement_theta_min     2.62
_cell_measurement_theta_max     30.43
_cell_measurement_temperature     150(2)
_cell_special_details
;
;
_exptl_crystal_description     'block'
_exptl_crystal_colour     'yellow'
_exptl_crystal_size_max     0.190
_exptl_crystal_size_mid     0.140
_exptl_crystal_size_min     0.090
_exptl_crystal_size_rad     ?
_exptl_crystal_density_diffrn     2.268
_exptl_crystal_density_meas     ?
_exptl_crystal_density_method     'Not Measured'
_exptl_crystal_F_000     1080
_exptl_absorpt_coefficient_mu     9.389
_exptl_absorpt_correction_type     'multi-scan'
_exptl_absorpt_process_details     '(<i>SADABS</i>; Sheldrick, 2003)'
_exptl_absorpt_correction_T_min     0.238
_exptl_absorpt_correction_T_max     0.430
_exptl_special_details
;
;
_diffrn_ambient_temperature     150(2)
_diffrn_radiation_type     'MoK\a'
_diffrn_radiation_wavelength     0.71073
_diffrn_radiation_source     'sealed tube'
_diffrn_radiation_monochromator     'graphite'
_diffrn_measurement_device_type     'Bruker APEXII CCD'
_diffrn_measurement_method     '\f and \w'
_diffrn_detector_area_resol_mean     ?
_diffrn_reflns_number     19688
_diffrn_reflns_av_R_equivalents     0.0339
_diffrn_reflns_av_sigmaI/netI     0.0326
_diffrn_reflns_theta_min     1.91
_diffrn_reflns_theta_max     31.00
_diffrn_reflns_theta_full     31.00
_diffrn_measured_fraction_theta_max     0.981
_diffrn_measured_fraction_theta_full     0.981
_diffrn_reflns_limit_h_min     -10
_diffrn_reflns_limit_h_max     10
_diffrn_reflns_limit_k_min     -22
_diffrn_reflns_limit_k_max     21
_diffrn_reflns_limit_l_min     -21
_diffrn_reflns_limit_l_max     20
_diffrn_reflns_reduction_process
;
;
_diffrn_standards_number     0
_diffrn_standards_interval_count     ?
_diffrn_standards_decay_%     ?
_refine_special_details
;
Refinement on <i>F</i>^2^ for ALL reflections except those flagged by the user
for potential systematic errors. Weighted <i>R</i>-factors <i>wR</i> and all
goodnesses of fit <i>S</i> are based on <i>F</i>^2^, conventional
<i>R</i>-factors <i>R</i> are based on <i>F</i>, with <i>F</i> set to zero for
negative <i>F</i>^2^. The observed criterion of <i>F</i>^2^ > \s(<i>F</i>^2^)
is used only for calculating -<i>R</i>-factor-obs <i>etc</i>. and is not
relevant to the choice of reflections for refinement. <i>R</i>-factors based
on <i>F</i>^2^ are statistically about twice as large as those based on
<i>F</i>, and <i>R</i>-factors based on ALL data will be even larger.
;
_reflns_number_total     5261
_reflns_number_gt     4363
_reflns_threshold_expression     I>2\s(I)
_refine_ls_structure_factor_coef     Fsqd
_refine_ls_matrix_type     full
_refine_ls_R_factor_all     0.0337
_refine_ls_R_factor_gt     0.0238
_refine_ls_wR_factor_gt     0.0486
_refine_ls_wR_factor_ref     0.0519
_refine_ls_goodness_of_fit_ref     0.978
_refine_ls_restrained_S_all     0.978
_refine_ls_number_reflns     5261
_refine_ls_number_parameters     208
_refine_ls_number_restraints     0
_refine_ls_number_constraints     ?
_refine_ls_hydrogen_treatment     'constr'
_refine_ls_weighting_scheme     'calc'
_refine_ls_weighting_details
                 'calc w=1/[\s^2^(Fo^2^)+(0.025P)^2^], where P=(Fo^2^+2Fc^2^)/3'
_atom_sites_solution_hydrogens     'geom'
_atom_sites_solution_primary     'direct'
_atom_sites_solution_secondary     'difmap'
_refine_ls_shift/su_max     0.001
_refine_ls_shift/su_mean     0.000
_refine_diff_density_max     1.192
_refine_diff_density_min     -0.587
_refine_ls_extinction_method     'none'
_refine_ls_abs_structure_details     ?
_refine_ls_abs_structure_Flack     .
loop_
    _atom_type_symbol
    _atom_type_description
    _atom_type_scat_dispersion_real
    _atom_type_scat_dispersion_imag
    _atom_type_scat_source
    N N 0.0061 0.0033 'International Tables Vol C Tables 4.2.6.8 and 6.1.1.4'
    Cl Cl 0.1484 0.1585 'International Tables Vol C Tables 4.2.6.8 and 6.1.1.4'
    Au Au -2.0133 8.8022 'International Tables Vol C Tables 4.2.6.8 and 6.1.1.4'
    H H 0.0000 0.0000 'International Tables Vol C Tables 4.2.6.8 and 6.1.1.4'
    C C 0.0033 0.0016 'International Tables Vol C Tables 4.2.6.8 and 6.1.1.4'
_computing_data_collection     'APEX2 (Bruker, 2005)'
_computing_cell_refinement     'SAINT (Bruker, 2005)'
_computing_data_reduction     'SAINT (Bruker, 2005)'
_computing_structure_solution     'SIR97 (Altomare <i>et al.</i>,  1999)'
_computing_structure_refinement     'SHELXL97 (Sheldrick, 2008)'
_computing_molecular_graphics     'ORTEP-3 for Windows (Farrugia, 1997)'
_computing_publication_material     'WinGX (Farrugia, 1999)'
loop_
    _atom_site_type_symbol
    _atom_site_label
    _atom_site_fract_x
    _atom_site_fract_y
    _atom_site_fract_z
    _atom_site_U_iso_or_equiv
    _atom_site_thermal_displace_type
    _atom_site_calc_flag
    _atom_site_refinement_flags
    _atom_site_occupancy
    N N1 1.1698(4) -0.52205(18) 0.12698(19) 0.0357(8) Uani . . 1.000
    N N2 1.1649(4) -0.54680(16) 0.3126(2) 0.0360(9) Uani . . 1.000
    N N3 1.0216(3) -0.30683(16) 0.16412(16) 0.0294(8) Uani . . 1.000
    N N4 1.0255(3) -0.32719(16) 0.33648(16) 0.0282(7) Uani . . 1.000
    C C1 1.2037(5) -0.5982(2) 0.1627(3) 0.0409(11) Uani . . 1.000
    C C2 1.1997(5) -0.6103(2) 0.2554(3) 0.0431(13) Uani . . 1.000
    C C3 1.1299(4) -0.4683(2) 0.2781(2) 0.0296(9) Uani . . 1.000
    C C4 1.1307(4) -0.45514(18) 0.1822(2) 0.0268(8) Uani . . 1.000
    C C5 1.0952(4) -0.37680(19) 0.1264(2) 0.0260(8) Uani . . 1.000
    C C6 1.1306(4) -0.3760(2) 0.0328(2) 0.0334(9) Uani . . 1.000
    C C7 1.0901(4) -0.3036(2) -0.0181(2) 0.0392(10) Uani . . 1.000
    C C8 1.0152(4) -0.2326(2) 0.0230(2) 0.0374(10) Uani . . 1.000
    C C9 0.9807(4) -0.2366(2) 0.1154(2) 0.0334(9) Uani . . 1.000
    C C10 1.0970(4) -0.40505(19) 0.3547(2) 0.0280(8) Uani . . 1.000
    C C11 1.1365(4) -0.4282(2) 0.4450(2) 0.0330(10) Uani . . 1.000
    C C12 1.0989(4) -0.3714(2) 0.5152(2) 0.0361(10) Uani . . 1.000
    C C13 1.0247(4) -0.2920(2) 0.4954(2) 0.0355(10) Uani . . 1.000
    C C14 0.9907(4) -0.2725(2) 0.4046(2) 0.0332(9) Uani . . 1.000
    Au Au1 0.881090(10)
                      0.054970(10)
                                 0.265480(10)
                                            0.02390(10)
                                                      Uani . . 1.000
    Cl Cl1 0.97121(13) 0.19452(5) 0.24868(6) 0.0427(3) Uani . . 1.000
    Cl Cl2 0.86854(13) 0.07321(6) 0.41954(5) 0.0401(3) Uani . . 1.000
    Cl Cl3 0.78564(11) -0.08392(5) 0.28205(5) 0.0346(2) Uani . . 1.000
    Cl Cl4 0.89453(13) 0.03479(6) 0.11117(5) 0.0418(3) Uani . . 1.000
    H H1 1.23080 -0.64430 0.12450 0.0490 Uiso calc R 1.000
    H H2 1.22220 -0.66500 0.27880 0.0520 Uiso calc R 1.000
    H H3 0.99980 -0.30700 0.22180 0.0350 Uiso calc R 1.000
    H H6 1.18110 -0.42400 0.00480 0.0400 Uiso calc R 1.000
    H H7 1.11370 -0.30280 -0.08050 0.0470 Uiso calc R 1.000
    H H8 0.98850 -0.18330 -0.01060 0.0450 Uiso calc R 1.000
    H H9 0.92800 -0.18960 0.14430 0.0400 Uiso calc R 1.000
    H H11 1.18790 -0.48160 0.45780 0.0400 Uiso calc R 1.000
    H H12 1.12350 -0.38670 0.57550 0.0430 Uiso calc R 1.000
    H H13 0.99840 -0.25280 0.54160 0.0430 Uiso calc R 1.000
    H H14 0.94140 -0.21900 0.39040 0.0400 Uiso calc R 1.000
loop_
    _atom_site_aniso_label
    _atom_site_aniso_U_11
    _atom_site_aniso_U_22
    _atom_site_aniso_U_33
    _atom_site_aniso_U_12
    _atom_site_aniso_U_13
    _atom_site_aniso_U_23
    N1 0.0365(15) 0.0331(14) 0.0375(15) 0.0023(12) 0.0026(12) -0.0081(12)
    N2 0.0393(15) 0.0238(14) 0.0446(17) 0.0003(11) -0.0106(13) 0.0026(11)
    N3 0.0322(13) 0.0321(14) 0.0240(12) 0.0022(11) 0.0001(10) 0.0000(10)
    N4 0.0301(13) 0.0277(13) 0.0268(12) 0.0001(10) 0.0003(10) 0.0021(10)
    C1 0.0405(19) 0.0322(18) 0.050(2) 0.0046(15) 0.0005(16) -0.0094(15)
    C2 0.0360(18) 0.0280(17) 0.065(3) 0.0023(14) -0.0124(17) -0.0007(16)
    C3 0.0251(14) 0.0253(14) 0.0384(18) -0.0014(11) -0.0038(12) 0.0010(13)
    C4 0.0231(14) 0.0268(15) 0.0304(15) -0.0001(11) 0.0011(11) -0.0020(12)
    C5 0.0232(13) 0.0288(15) 0.0260(14) -0.0025(11) -0.0014(11) -0.0032(12)
    C6 0.0336(16) 0.0368(17) 0.0299(16) 0.0024(13) 0.0043(13) -0.0030(13)
    C7 0.0327(17) 0.055(2) 0.0298(16) -0.0009(15) 0.0047(13) 0.0038(15)
    C8 0.0367(17) 0.0423(19) 0.0333(17) 0.0008(15) 0.0012(13) 0.0121(14)
    C9 0.0399(17) 0.0312(16) 0.0289(15) 0.0063(13) -0.0030(13) 0.0006(12)
    C10 0.0272(14) 0.0268(15) 0.0300(15) -0.0050(12) 0.0001(12) 0.0030(12)
    C11 0.0303(16) 0.0327(17) 0.0359(17) -0.0044(12) -0.0045(13) 0.0061(13)
    C12 0.0411(18) 0.0435(19) 0.0236(15) -0.0077(15) -0.0049(13) 0.0024(13)
    C13 0.0385(17) 0.0395(18) 0.0286(16) -0.0011(14) -0.0004(13) -0.0044(14)
    C14 0.0368(17) 0.0331(16) 0.0296(16) 0.0038(13) 0.0032(13) 0.0025(13)
    Au1 0.02460(10)
                  0.02390(10)
                            0.02320(10)
                                      0.00080(10)
                                                -0.00030(10)
                                                           0.00220(10)
    Cl1 0.0579(5) 0.0295(4) 0.0407(4) -0.0118(4) -0.0047(4) 0.0055(3)
    Cl2 0.0549(5) 0.0410(4) 0.0245(4) -0.0015(4) 0.0016(3) -0.0010(3)
    Cl3 0.0420(4) 0.0243(3) 0.0376(4) -0.0005(3) 0.0064(3) 0.0020(3)
    Cl4 0.0535(5) 0.0485(5) 0.0235(4) -0.0127(4) 0.0017(3) -0.0010(3)
_geom_special_details
;
Bond distances, angles <i>etc</i>. have been calculated using the rounded
fractional coordinates. All su's are estimated from the variances of the
(full) variance-covariance matrix. The cell e.s.d.'s are taken into account in
the estimation of distances, angles and torsion angles
;
loop_
    _geom_bond_atom_site_label_1
    _geom_bond_atom_site_label_2
    _geom_bond_site_symmetry_1
    _geom_bond_site_symmetry_2
    _geom_bond_distance
    _geom_bond_publ_flag
    Au1 Cl1 . . 2.2801(8) yes
    Au1 Cl2 . . 2.2725(8) yes
    Au1 Cl3 . . 2.2818(8) yes
    Au1 Cl4 . . 2.2805(8) yes
    N1 C4 . . 1.348(4) no
    N1 C1 . . 1.316(4) no
    N2 C2 . . 1.319(5) no
    N2 C3 . . 1.343(4) no
    N3 C9 . . 1.336(4) no
    N3 C5 . . 1.336(4) no
    N4 C14 . . 1.335(4) no
    N4 C10 . . 1.345(4) no
    N3 H3 . . 0.8600 no
    C1 C2 . . 1.369(6) no
    C3 C10 . . 1.510(4) no
    C3 C4 . . 1.417(4) no
    C4 C5 . . 1.487(4) no
    C5 C6 . . 1.395(4) no
    C6 C7 . . 1.380(4) no
    C7 C8 . . 1.374(4) no
    C8 C9 . . 1.378(4) no
    C10 C11 . . 1.397(4) no
    C11 C12 . . 1.383(4) no
    C12 C13 . . 1.379(4) no
    C13 C14 . . 1.383(4) no
    C1 H1 . . 0.9300 no
    C2 H2 . . 0.9300 no
    C6 H6 . . 0.9300 no
    C7 H7 . . 0.9300 no
    C8 H8 . . 0.9300 no
    C9 H9 . . 0.9300 no
    C11 H11 . . 0.9300 no
    C12 H12 . . 0.9300 no
    C13 H13 . . 0.9300 no
    C14 H14 . . 0.9300 no
loop_
    _geom_contact_atom_site_label_1
    _geom_contact_atom_site_label_2
    _geom_contact_distance
    _geom_contact_site_symmetry_1
    _geom_contact_site_symmetry_2
    _geom_contact_publ_flag
    Cl1 Cl4 3.2394(12) . . no
    Cl1 C2 3.471(3) . 1_565 no
    Cl1 Cl2 3.2230(12) . . no
    Cl2 Cl3 3.2167(12) . . no
    Cl2 Cl1 3.2230(12) . . no
    Cl2 N1 3.472(3) . 4_445 no
    Cl2 C5 3.582(3) . 2_655 no
    Cl3 Cl2 3.2167(12) . . no
    Cl3 Cl4 3.2113(11) . . no
    Cl4 Cl1 3.2394(12) . . no
    Cl4 C11 3.622(3) . 2_755 no
    Cl4 C12 3.627(3) . 4_444 no
    Cl4 C11 3.497(3) . 4_444 no
    Cl4 Cl3 3.2113(11) . . no
    Cl1 H2 2.9000 . 1_565 no
    Cl1 H7 3.0400 . 3_755 no
    Cl2 H6 2.9800 . 4_445 no
    Cl2 H13 3.0100 . 3_756 no
    Cl3 H7 2.9600 . 4_445 no
    Cl3 H14 2.8700 . . no
    Cl3 H9 2.8100 . . no
    Cl4 H8 2.8700 . 3_755 no
    Cl4 H12 3.0900 . 4_444 no
    Cl4 H11 2.8300 . 4_444 no
    N1 N2 2.741(4) . . no
    N1 Cl2 3.472(3) . 4_544 no
    N2 C12 3.440(4) . 3_746 no
    N2 N1 2.741(4) . . no
    N3 C10 3.222(4) . . no
    N3 N4 2.540(3) . . no
    N4 N3 2.540(3) . . no
    N4 C5 3.212(4) . . no
    N1 H6 2.3500 . . no
    N2 H11 2.3600 . . no
    N2 H12 2.8900 . 3_746 no
    N4 H3 1.7100 . . no
    C1 C7 3.387(5) . 3_745 no
    C2 Cl1 3.471(3) . 1_545 no
    C2 C9 3.600(5) . 2_745 no
    C5 N4 3.212(4) . . no
    C5 Cl2 3.582(3) . 2_645 no
    C7 C14 3.395(4) . 4_544 no
    C7 C1 3.387(5) . 3_745 no
    C7 C13 3.550(4) . 4_544 no
    C8 C12 3.483(4) . 4_444 no
    C9 C2 3.600(5) . 2_755 no
    C9 C12 3.592(4) . 4_444 no
    C10 N3 3.222(4) . . no
    C11 Cl4 3.497(3) . 4_545 no
    C11 C11 3.419(4) . 3_746 no
    C11 Cl4 3.622(3) . 2_745 no
    C12 N2 3.440(4) . 3_746 no
    C12 C8 3.483(4) . 4_545 no
    C12 C9 3.592(4) . 4_545 no
    C12 Cl4 3.627(3) . 4_545 no
    C13 C7 3.550(4) . 4_445 no
    C14 C7 3.395(4) . 4_445 no
    C1 H7 3.0500 . 3_745 no
    C3 H3 2.8000 . . no
    C7 H1 2.9500 . 3_745 no
    C7 H14 2.9600 . 4_544 no
    C9 H2 2.9000 . 2_755 no
    C10 H3 2.5700 . . no
    C12 H8 3.0400 . 4_545 no
    C14 H3 2.7300 . . no
    C14 H1 2.9000 . 2_755 no
    C14 H7 3.0400 . 4_445 no
    H1 C14 2.9000 . 2_745 no
    H1 C7 2.9500 . 3_745 no
    H2 C9 2.9000 . 2_745 no
    H2 Cl1 2.9000 . 1_545 no
    H3 C3 2.8000 . . no
    H3 C10 2.5700 . . no
    H3 N4 1.7100 . . no
    H3 C14 2.7300 . . no
    H6 N1 2.3500 . . no
    H6 Cl2 2.9800 . 4_544 no
    H7 Cl1 3.0400 . 3_755 no
    H7 C1 3.0500 . 3_745 no
    H7 Cl3 2.9600 . 4_544 no
    H7 C14 3.0400 . 4_544 no
    H7 H14 2.4900 . 4_544 no
    H8 Cl4 2.8700 . 3_755 no
    H8 C12 3.0400 . 4_444 no
    H9 Cl3 2.8100 . . no
    H11 N2 2.3600 . . no
    H11 Cl4 2.8300 . 4_545 no
    H12 Cl4 3.0900 . 4_545 no
    H12 N2 2.8900 . 3_746 no
    H13 Cl2 3.0100 . 3_756 no
    H14 H7 2.4900 . 4_445 no
    H14 Cl3 2.8700 . . no
    H14 C7 2.9600 . 4_445 no
loop_
    _geom_angle_atom_site_label_1
    _geom_angle_atom_site_label_2
    _geom_angle_atom_site_label_3
    _geom_angle_site_symmetry_1
    _geom_angle_site_symmetry_2
    _geom_angle_site_symmetry_3
    _geom_angle
    _geom_angle_publ_flag
    Cl3 Au1 Cl4 . . . 89.48(3) yes
    Cl1 Au1 Cl4 . . . 90.52(3) yes
    Cl1 Au1 Cl2 . . . 90.14(3) yes
    Cl1 Au1 Cl3 . . . 178.97(3) yes
    Cl2 Au1 Cl3 . . . 89.87(3) yes
    Cl2 Au1 Cl4 . . . 179.25(3) yes
    C1 N1 C4 . . . 119.7(3) no
    C2 N2 C3 . . . 118.5(3) no
    C5 N3 C9 . . . 122.3(3) no
    C10 N4 C14 . . . 120.1(2) no
    C9 N3 H3 . . . 119.00 no
    C5 N3 H3 . . . 119.00 no
    N1 C1 C2 . . . 120.7(3) no
    N2 C2 C1 . . . 122.1(3) no
    C4 C3 C10 . . . 129.9(3) no
    N2 C3 C4 . . . 120.0(3) no
    N2 C3 C10 . . . 110.1(3) no
    N1 C4 C5 . . . 109.8(3) no
    N1 C4 C3 . . . 118.9(3) no
    C3 C4 C5 . . . 131.2(3) no
    C4 C5 C6 . . . 120.8(3) no
    N3 C5 C6 . . . 118.5(3) no
    N3 C5 C4 . . . 120.6(3) no
    C5 C6 C7 . . . 119.7(3) no
    C6 C7 C8 . . . 120.3(3) no
    C7 C8 C9 . . . 118.1(3) no
    N3 C9 C8 . . . 121.1(3) no
    C3 C10 C11 . . . 120.0(3) no
    N4 C10 C3 . . . 120.2(3) no
    N4 C10 C11 . . . 119.9(3) no
    C10 C11 C12 . . . 119.7(3) no
    C11 C12 C13 . . . 119.7(3) no
    C12 C13 C14 . . . 117.8(3) no
    N4 C14 C13 . . . 122.8(3) no
    N1 C1 H1 . . . 120.00 no
    C2 C1 H1 . . . 120.00 no
    C1 C2 H2 . . . 119.00 no
    N2 C2 H2 . . . 119.00 no
    C5 C6 H6 . . . 120.00 no
    C7 C6 H6 . . . 120.00 no
    C6 C7 H7 . . . 120.00 no
    C8 C7 H7 . . . 120.00 no
    C9 C8 H8 . . . 121.00 no
    C7 C8 H8 . . . 121.00 no
    N3 C9 H9 . . . 119.00 no
    C8 C9 H9 . . . 119.00 no
    C10 C11 H11 . . . 120.00 no
    C12 C11 H11 . . . 120.00 no
    C13 C12 H12 . . . 120.00 no
    C11 C12 H12 . . . 120.00 no
    C12 C13 H13 . . . 121.00 no
    C14 C13 H13 . . . 121.00 no
    C13 C14 H14 . . . 119.00 no
    N4 C14 H14 . . . 119.00 no
loop_
    _geom_torsion_atom_site_label_1
    _geom_torsion_atom_site_label_2
    _geom_torsion_atom_site_label_3
    _geom_torsion_atom_site_label_4
    _geom_torsion_site_symmetry_1
    _geom_torsion_site_symmetry_2
    _geom_torsion_site_symmetry_3
    _geom_torsion_site_symmetry_4
    _geom_torsion
    _geom_torsion_publ_flag
    C4 N1 C1 C2 . . . . 0.0(5) no
    C1 N1 C4 C3 . . . . 1.0(5) no
    C1 N1 C4 C5 . . . . -179.2(3) no
    C3 N2 C2 C1 . . . . 1.0(5) no
    C2 N2 C3 C4 . . . . 0.1(5) no
    C2 N2 C3 C10 . . . . -179.1(3) no
    C9 N3 C5 C4 . . . . -177.1(3) no
    C9 N3 C5 C6 . . . . 0.1(4) no
    C5 N3 C9 C8 . . . . -0.9(4) no
    C14 N4 C10 C3 . . . . 177.7(3) no
    C14 N4 C10 C11 . . . . -0.7(4) no
    C10 N4 C14 C13 . . . . -0.1(4) no
    N1 C1 C2 N2 . . . . -1.1(6) no
    N2 C3 C4 N1 . . . . -1.1(4) no
    N2 C3 C4 C5 . . . . 179.2(3) no
    C10 C3 C4 N1 . . . . 177.9(3) no
    C10 C3 C4 C5 . . . . -1.9(5) no
    N2 C3 C10 N4 . . . . -167.1(3) no
    N2 C3 C10 C11 . . . . 11.3(4) no
    C4 C3 C10 N4 . . . . 14.0(5) no
    C4 C3 C10 C11 . . . . -167.7(3) no
    N1 C4 C5 N3 . . . . 167.6(3) no
    N1 C4 C5 C6 . . . . -9.6(4) no
    C3 C4 C5 N3 . . . . -12.7(5) no
    C3 C4 C5 C6 . . . . 170.2(3) no
    N3 C5 C6 C7 . . . . 0.3(4) no
    C4 C5 C6 C7 . . . . 177.6(3) no
    C5 C6 C7 C8 . . . . 0.0(4) no
    C6 C7 C8 C9 . . . . -0.7(4) no
    C7 C8 C9 N3 . . . . 1.1(4) no
    N4 C10 C11 C12 . . . . 1.1(4) no
    C3 C10 C11 C12 . . . . -177.3(3) no
    C10 C11 C12 C13 . . . . -0.8(4) no
    C11 C12 C13 C14 . . . . 0.0(4) no
    C12 C13 C14 N4 . . . . 0.5(5) no
loop_
    _geom_hbond_atom_site_label_D
    _geom_hbond_atom_site_label_H
    _geom_hbond_atom_site_label_A
    _geom_hbond_site_symmetry_A
    _geom_hbond_distance_DH
    _geom_hbond_distance_HA
    _geom_hbond_distance_DA
    _geom_hbond_angle_DHA
    _geom_hbond_publ_flag
    N3 H3 N4 . 0.86 1.71 2.540(3) 160 yes
    C6 H6 N1 . 0.93 2.35 2.667(4) 100 no
    C9 H9 Cl3 . 0.93 2.81 3.699(3) 161 yes
    C11 H11 N2 . 0.93 2.36 2.680(4) 100 no
    C11 H11 Cl4 4_545 0.93 2.83 3.497(3) 130 yes
