# Supplementary material for: 2-[3-(2-Pyrid­yl)pyrazin-2-yl]pyridinium tetra­chloridoaurate(III)
Source: Acta Crystallogr Sect E Struct Rep Online. 2009 Apr 8;65(Pt 5):m491–2. doi: 10.1107/S1600536809012264 (PMC2977556; doi:10.1107/S1600536809012264)
Supplement: Supplementary file 2 [file e-65-0m491-Isup2.hkl]

#
# h,k,l, Fc-squared, Fo-squared, sigma(Fo-squared) and status flag
#
data_I
_shelx_title ' sad in P2(1)/n'
_shelx_refln_list_code          4
_shelx_F_calc_maximum      474.33
_exptl_crystal_F_000      1080.00
_reflns_d_resolution_high  0.6899
 
loop_
 _symmetry_equiv_pos_as_xyz
 'x, y, z'
 '-x+1/2, y+1/2, -z+1/2'
 '-x, -y, -z'
 'x-1/2, -y-1/2, z-1/2'
 
_cell_length_a     7.4098
_cell_length_b    15.5188
_cell_length_c    14.6197
_cell_angle_alpha  90.000
_cell_angle_beta   90.380
_cell_angle_gamma  90.000
 
_shelx_F_squared_multiplier     1.000
 
loop_
 _refln_index_h
 _refln_index_k
 _refln_index_l
 _refln_F_squared_calc
 _refln_F_squared_meas
 _refln_F_squared_sigma
 _refln_observed_status
   2   0   0    12446.13    13008.60    217.96 o
   4   0   0    55216.64    55441.92    874.25 o
   6   0   0      211.38      229.54     39.13 o
   8   0   0    14739.00    13972.41    371.86 o
   2   1   0    39804.00    42283.32    464.20 o
   3   1   0    13100.02    12587.56    156.37 o
   4   1   0     7146.36     7487.72    143.02 o
   5   1   0    19963.17    19351.44    243.98 o
   6   1   0     4325.55     4274.42     85.55 o
   7   1   0     1957.77     1928.04     61.28 o
   8   1   0       10.75       15.62     39.00 o
   9   1   0     5656.72     5749.45    293.87 o
  10   1   0      768.92      763.39    103.05 o
   0   2   0    78932.52    83747.72   1745.83 o
   1   2   0     9435.21    10146.57    130.73 o
   2   2   0    26609.19    28235.53    315.41 o
   3   2   0     9676.80     9592.14    124.63 o
   4   2   0    75925.80    75786.09    833.89 o
   5   2   0     6335.60     6101.84    100.17 o
   6   2   0     1844.73     2014.31     73.31 o
   7   2   0     2846.80     2915.75    147.25 o
   8   2   0     5722.18     5541.80    141.82 o
   9   2   0      541.94      518.28     69.86 o
  10   2   0      273.18      299.83     79.59 o
   1   3   0    26448.03    27167.96    332.00 o
   2   3   0    93280.69    97117.59   1055.10 o
   3   3   0     4869.12     4681.57     81.61 o
   4   3   0     4680.38     4828.56     78.73 o
   5   3   0    10552.76    10210.83    145.79 o
   6   3   0    39539.00    38250.19    454.39 o
   7   3   0      370.24      395.88     45.32 o
   8   3   0      597.62      661.19     59.76 o
   9   3   0     2222.41     2017.24     97.16 o
  10   3   0     2748.70     2939.61    265.43 o
   0   4   0     3165.88     3371.54    100.90 o
   1   4   0    41159.07    42407.60    467.37 o
   2   4   0     6467.63     6565.03    102.89 o
   3   4   0    50352.41    50063.31    611.72 o
   4   4   0      600.96      568.66     25.93 o
   5   4   0    13310.02    12648.82    194.21 o
   6   4   0      205.94      192.42     52.42 o
   7   4   0    10594.54    10777.47    212.67 o
   8   4   0      546.89      557.81     59.14 o
   9   4   0      918.87      915.35     81.94 o
  10   4   0        3.97      -80.89     62.42 o
   1   5   0      107.23      136.16     13.94 o
   2   5   0    75080.88    74805.38    914.17 o
   3   5   0     1790.51     1801.55     74.46 o
   4   5   0     1359.97     1378.88     57.35 o
   5   5   0       18.65       13.27     20.68 o
   6   5   0    29365.14    28385.00    390.89 o
   7   5   0      144.94       89.58     37.73 o
   8   5   0      822.19      831.51     74.47 o
   9   5   0      121.00      118.91     48.27 o
  10   5   0     3509.82     3743.19    297.99 o
   0   6   0    38996.71    39356.79    629.98 o
   1   6   0    34631.82    35802.67    406.21 o
   2   6   0     2991.70     2938.38     61.54 o
   3   6   0    36797.44    36741.31    464.97 o
   4   6   0     9565.29     9583.80    153.79 o
   5   6   0     6820.38     6640.69    124.22 o
   6   6   0      238.12      254.03     42.20 o
   7   6   0     8336.46     8635.12    188.67 o
   8   6   0     2183.93     2238.76    100.07 o
   9   6   0      607.53      554.05     66.50 o
  10   6   0      241.03      176.72     72.59 o
   1   7   0    28327.94    27914.67    327.06 o
   2   7   0    33259.25    31952.80    409.08 o
   3   7   0    13865.44    13942.14    227.94 o
   4   7   0      916.55     1002.29     54.49 o
   5   7   0     7032.48     6746.29    127.99 o
   6   7   0     3590.17     3655.15    108.97 o
   7   7   0     1176.96     1286.93     76.49 o
   8   7   0      270.90      231.42     50.98 o
   9   7   0     2785.39     3033.78    123.11 o
  10   7   0     2308.16     2386.59    169.83 o
   0   8   0    82400.15    82423.66   1287.30 o
   1   8   0     8270.18     8365.29    121.62 o
   2   8   0     1256.14     1306.31     57.94 o
   3   8   0     2507.63     2505.38     88.20 o
   4   8   0    21088.96    20457.73    304.11 o
   5   8   0      701.02      783.98     56.10 o
   6   8   0      175.12      195.69     40.19 o
   7   8   0     1743.03     1595.74     85.86 o
   8   8   0     6821.27     6993.93    179.99 o
   9   8   0        6.12        7.33     47.31 o
  10   8   0      187.45      128.00     78.76 o
   1   9   0    26568.46    26118.41    317.15 o
   2   9   0       13.31       19.59     13.88 o
   3   9   0    16400.28    16620.05    243.21 o
   4   9   0      574.56      656.22     41.57 o
   5   9   0    15086.74    15119.21    272.68 o
   6   9   0       67.58       19.84     34.11 o
   7   9   0     1838.78     1882.86     93.35 o
   8   9   0      786.34      782.37     74.08 o
   9   9   0     4254.96     4849.21    235.09 o
   0  10   0    19266.29    18997.91    348.37 o
   1  10   0      376.84      473.02     29.56 o
   2  10   0        4.28       32.48     21.15 o
   3  10   0     4142.34     3820.57    116.10 o
   4  10   0    29959.52    28546.80    449.99 o
   5  10   0     1476.34     1387.05     75.93 o
   6  10   0      383.94      401.95     52.51 o
   7  10   0     1184.01     1326.48     97.49 o
   8  10   0     6058.45     6260.98    176.86 o
   9  10   0      179.41      157.12     71.21 o
   1  11   0     7557.92     7625.25    123.82 o
   2  11   0     7081.61     7063.74    134.70 o
   3  11   0     3010.30     2891.48    106.66 o
   4  11   0      344.43      403.47     73.89 o
   5  11   0     8104.92     8002.93    184.59 o
   6  11   0     5090.24     4733.21    140.43 o
   7  11   0     1084.73     1041.88     94.75 o
   8  11   0       53.99       83.35     52.07 o
   9  11   0     1547.03     1573.64    129.14 o
   0  12   0     9792.60     9629.17    213.49 o
   1  12   0     7245.15     7237.44    185.30 o
   2  12   0     1442.04     1559.92     66.31 o
   3  12   0     9521.31     9108.80    195.16 o
   4  12   0     8440.33     8246.61    223.15 o
   5  12   0     3421.20     3293.10    115.04 o
   6  12   0      169.80      147.19     47.32 o
   7  12   0     4439.53     4595.73    148.78 o
   8  12   0     1403.52     1459.07    100.58 o
   1  13   0      129.86       94.45     30.73 o
   2  13   0    23004.92    22538.03    332.06 o
   3  13   0      389.34      432.28     53.02 o
   4  13   0       30.79       66.70     46.01 o
   5  13   0      598.15      589.99     73.32 o
   6  13   0     5715.81     5953.07    168.85 o
   7  13   0      134.70      208.72     77.31 o
   8  13   0      413.12      483.92     89.67 o
   0  14   0       15.11        3.26     34.64 o
   1  14   0     9408.81     9595.38    177.39 o
   2  14   0       98.39       73.43     38.75 o
   3  14   0     5592.56     5753.59    155.46 o
   4  14   0      110.22      134.90     45.82 o
   5  14   0     1634.71     1745.02    114.94 o
   6  14   0       31.98       41.58     45.81 o
   7  14   0     2637.04     2709.17    129.14 o
   8  14   0       25.04       38.81     65.99 o
   1  15   0     2238.53     2272.98     82.50 o
   2  15   0    11867.25    11801.19    320.18 o
   3  15   0     1068.70     1192.94     82.34 o
   4  15   0       70.64       87.88     43.69 o
   5  15   0      519.98      453.49     64.57 o
   6  15   0     3098.13     3193.03    137.33 o
   7  15   0      250.86      217.42     68.76 o
   0  16   0     5987.87     6274.04    229.27 o
   1  16   0     3931.34     3803.35    122.17 o
   2  16   0      730.78      647.64     66.95 o
   3  16   0      972.34      893.21     77.72 o
   4  16   0     3650.34     3405.35    131.38 o
   5  16   0      912.83      892.59     83.62 o
   6  16   0       40.96       29.38     64.99 o
   7  16   0     1264.79     1146.88    119.79 o
   1  17   0     3118.44     3310.34    225.22 o
   2  17   0      594.96      653.55     71.83 o
   3  17   0     1663.15     1482.73     95.83 o
   4  17   0        2.29      -63.44     44.20 o
   5  17   0     3281.22     3669.28    145.58 o
   6  17   0      705.14      673.78    147.77 o
   0  18   0     2934.62     3066.69    267.80 o
   1  18   0       53.23       51.15     51.21 o
   2  18   0       29.04        2.64     53.56 o
   3  18   0       28.10      -47.53     44.25 o
   4  18   0     5503.98     5898.67    181.11 o
   5  18   0        0.96       22.61     54.06 o
   6  18   0       85.49       57.02     75.38 o
   1  19   0     1849.22     1964.05    124.83 o
   2  19   0      362.91      368.60     75.91 o
   3  19   0     1546.86     1427.67     99.95 o
   4  19   0       78.45      107.76     57.49 o
   5  19   0     3380.64     3601.73    168.82 o
   0  20   0     2391.84     2336.75    251.21 o
   1  20   0     1553.33     1591.26    196.70 o
   2  20   0       74.41       12.06     59.92 o
   3  20   0      472.92      508.56    132.16 o
   4  20   0     1664.32     1876.22    123.49 o
   1  21   0     1046.25      805.27    131.35 o
   2  21   0     2049.58     2030.03    177.61 o
   3  21   0      131.36       28.67     69.63 o
   0  22   0      334.60      158.79    132.72 o
   1  22   0     2221.98     2016.25    228.70 o
   2  22   0        2.86      101.91    132.72 o
  -9   0   1     1514.54     1151.79    146.94 o
  -7   0   1     8904.46     8698.52    233.70 o
  -5   0   1     5211.48     4999.21    124.49 o
  -3   0   1    27003.20    26525.25    432.31 o
  -1   0   1    38133.94    41845.29    642.11 o
   1   0   1    30128.95    32321.04    599.92 o
   3   0   1    45922.41    45916.25    719.63 o
   5   0   1     3605.07     3364.18    127.66 o
   7   0   1    15290.67    14536.15    294.59 o
   9   0   1      812.59      748.90    123.24 o
 -10   1   1     4135.17     4126.49    428.96 o
  -9   1   1      147.35      196.70     92.43 o
  -8   1   1      738.36      656.54     96.46 o
  -7   1   1      445.71      449.65     37.93 o
  -6   1   1    15707.44    15645.84    222.92 o
  -5   1   1     2200.21     2149.26     53.79 o
  -4   1   1      387.83      405.35     24.44 o
  -3   1   1     4833.04     4935.94     82.02 o
  -2   1   1   154941.67   162385.23   1900.90 o
   0   1   1     1329.15     1414.69     21.51 o
   2   1   1   224991.64   230963.64   2467.18 o
   3   1   1     3523.25     3564.58     58.72 o
   4   1   1      510.23      474.30     26.06 o
   5   1   1     3734.20     3859.75     74.38 o
   6   1   1    19681.57    19268.66    250.84 o
   7   1   1      461.80      436.43     36.50 o
   8   1   1     1851.81     1832.02     75.06 o
   9   1   1      470.22      514.27    109.02 o
  10   1   1     4238.88     4500.50    274.91 o
 -10   2   1       79.43       14.84     64.37 o
  -9   2   1      627.31      666.57     87.97 o
  -8   2   1     5599.34     5407.77    140.73 o
  -7   2   1     7254.46     7267.34    180.95 o
  -6   2   1       34.35       42.46     21.75 o
  -5   2   1     5698.60     5634.46     95.47 o
  -4   2   1    25048.04    24535.59    292.03 o
  -3   2   1    11371.40    11448.70    145.53 o
  -2   2   1    14446.61    15233.52    178.65 o
  -1   2   1    25770.88    27997.13    340.77 o
   0   2   1    58603.83    63410.76    683.37 o
   2   2   1    30736.98    32326.54    359.27 o
   3   2   1    20214.37    20048.38    235.91 o
   4   2   1    25043.89    24888.21    295.16 o
   5   2   1     3417.47     3297.67     71.31 o
   6   2   1     1753.20     1710.93     53.43 o
   7   2   1    10818.83    10568.73    164.74 o
   8   2   1     6453.08     6512.17    156.25 o
   9   2   1      190.63       72.07     50.05 o
  10   2   1      249.23      289.13    113.76 o
 -10   3   1      600.44      727.79    104.65 o
  -9   3   1     2317.43     2333.63    103.00 o
  -8   3   1      304.35      329.26     49.79 o
  -7   3   1     5823.26     5760.12    138.82 o
  -6   3   1     8265.91     7800.86    126.72 o
  -5   3   1    10316.92     9846.38    155.70 o
  -4   3   1       26.53       67.64     29.34 o
  -3   3   1    24875.63    24529.00    284.65 o
  -2   3   1    31298.69    32402.41    361.74 o
  -1   3   1    20316.95    21271.88    240.27 o
   0   3   1        8.75       36.37     10.54 o
   1   3   1    55471.79    57838.62    627.71 o
   2   3   1    21091.79    21790.59    270.91 o
   3   3   1     7843.90     7727.08    125.26 o
   5   3   1    21007.29    20561.50    285.87 o
   6   3   1    14695.50    14353.89    198.67 o
   7   3   1     2994.85     2997.99     86.33 o
   8   3   1      618.90      669.86     60.33 o
   9   3   1     3573.99     3515.08    165.22 o
  10   3   1      730.52      936.12    151.68 o
 -10   4   1      155.85      135.69     72.54 o
  -9   4   1        2.73      -24.53     40.39 o
  -8   4   1     8517.31     8448.19    190.23 o
  -7   4   1      380.08      428.41     49.10 o
  -6   4   1     1415.26     1445.73     69.08 o
  -5   4   1       66.92       68.68     18.28 o
  -4   4   1    75661.91    75107.59    828.04 o
  -3   4   1     4810.09     4804.43     85.58 o
  -2   4   1        1.51       19.19     25.10 o
   0   4   1    37147.19    38648.81    429.99 o
   1   4   1     5430.07     5636.06     78.69 o
   2   4   1      213.54      234.00     21.46 o
   3   4   1     3145.50     3089.52     53.86 o
   4   4   1    79217.23    78964.66    868.88 o
   5   4   1      118.25      137.43     35.51 o
   6   4   1     4567.62     4427.29    100.69 o
   7   4   1      476.11      474.96     55.75 o
   8   4   1    12355.23    12160.04    261.34 o
   9   4   1       11.47       33.73     44.80 o
  10   4   1      758.76      859.14    154.05 o
 -10   5   1       72.77      102.66     62.85 o
  -9   5   1     2773.40     2983.79    117.75 o
  -8   5   1      459.18      370.87     54.41 o
  -7   5   1     4291.88     4123.49    119.40 o
  -6   5   1      177.98      156.93     35.74 o
  -5   5   1    16367.28    16240.13    238.89 o
  -4   5   1     1567.49     1448.13     36.13 o
  -3   5   1    24984.51    24470.12    318.49 o
  -2   5   1     3437.06     3629.85     66.78 o
  -1   5   1    29683.09    30467.77    344.00 o
   0   5   1     4583.51     4733.71     72.36 o
   1   5   1    48841.26    50142.77    555.57 o
   2   5   1     1203.91     1193.07     41.69 o
   3   5   1    16532.21    16112.30    222.17 o
   4   5   1     2316.28     2446.15     52.58 o
   5   5   1    31139.75    29908.69    399.41 o
   6   5   1      780.51      812.38     48.99 o
   7   5   1     2478.97     2571.51     93.58 o
   8   5   1     1543.62     1651.83    120.75 o
   9   5   1     4562.93     4892.60    148.01 o
  10   5   1       26.58       -3.61     72.88 o
 -10   6   1      259.87      217.05     63.01 o
  -9   6   1      608.00      589.09     70.16 o
  -8   6   1     7662.88     7560.14    182.99 o
  -7   6   1     1255.19     1364.21     89.96 o
  -6   6   1      201.49      222.91     38.94 o
  -5   6   1     4013.50     3869.49    131.12 o
  -4   6   1    21536.14    21303.64    291.43 o
  -3   6   1      157.40      164.57     19.51 o
  -2   6   1     2095.19     2156.50     50.00 o
  -1   6   1    26518.34    27460.14    316.78 o
   0   6   1    94440.73    96922.49   1054.19 o
   1   6   1     4812.80     4905.08     77.60 o
   2   6   1     3611.22     3680.43     62.88 o
   3   6   1    10000.96    10051.06    250.48 o
   4   6   1    22062.53    21670.32    297.67 o
   5   6   1      228.14      224.56     29.14 o
   6   6   1      741.49      710.19     55.77 o
   7   6   1     2476.43     2426.68     93.82 o
   8   6   1     6655.50     6635.50    168.08 o
   9   6   1      155.32      120.55     58.62 o
  10   6   1      450.60      457.45     83.33 o
 -10   7   1     2292.73     2564.23    175.14 o
  -9   7   1     1443.49     1383.29     92.95 o
  -8   7   1      278.90      293.24     52.26 o
  -7   7   1      526.85      506.79     56.07 o
  -6   7   1     8368.51     8400.30    180.40 o
  -5   7   1     6115.00     5690.57    133.80 o
  -4   7   1      443.24      381.87     29.66 o
  -3   7   1     4051.66     4196.45     82.64 o
  -2   7   1    33123.61    33152.95    422.50 o
  -1   7   1    25129.69    25207.79    297.31 o
   0   7   1      579.09      510.37     29.85 o
   1   7   1    19505.93    19717.03    241.82 o
   2   7   1    47815.35    48272.82    544.02 o
   3   7   1     9067.29     8913.36    144.34 o
   4   7   1     1940.67     2101.91     99.00 o
   5   7   1     6950.62     6703.38    158.43 o
   6   7   1     3975.48     3939.31    112.82 o
   7   7   1     1249.54     1247.04     75.34 o
   8   7   1      580.46      671.80     66.56 o
   9   7   1     2435.36     2281.12    133.43 o
  10   7   1     1934.13     2139.80    139.83 o
 -10   8   1       84.59        3.35     88.06 o
  -9   8   1      755.08      826.20     79.70 o
  -8   8   1     1073.12     1205.62     84.36 o
  -7   8   1     4450.91     4452.68    132.13 o
  -6   8   1      673.70      657.67     57.64 o
  -5   8   1     5349.84     5187.54    138.88 o
  -4   8   1     1998.93     1841.56     56.72 o
  -3   8   1    10908.07    10629.64    283.16 o
  -2   8   1       21.22       34.19     17.01 o
  -1   8   1    42574.71    42736.40    488.19 o
   0   8   1    14314.13    14119.48    185.95 o
   1   8   1    16480.34    16197.29    208.27 o
   2   8   1     2236.27     2338.40     60.94 o
   3   8   1    26663.64    26097.32    351.23 o
   4   8   1     3778.29     3644.06     86.12 o
   5   8   1     3297.51     3209.86     84.11 o
   6   8   1       71.14       -1.74     30.85 o
   7   8   1     9307.94     9186.77    203.67 o
   8   8   1     1063.72     1060.84     78.70 o
   9   8   1      252.75      349.60     74.87 o
  10   8   1      189.41       93.24     69.37 o
  -9   9   1      108.94       78.04     54.49 o
  -8   9   1       19.41      -18.18     38.74 o
  -7   9   1      627.58      641.08     63.92 o
  -6   9   1    14531.93    14592.88    274.86 o
  -5   9   1      100.31       73.32     37.97 o
  -4   9   1      440.74      386.71     43.50 o
  -3   9   1        9.64        6.70     19.28 o
  -2   9   1    46700.68    46313.05    661.36 o
  -1   9   1      221.19      245.80     21.88 o
   0   9   1      768.65      868.74     36.76 o
   1   9   1      988.97     1070.77     39.19 o
   2   9   1    31589.20    31210.34    529.93 o
   3   9   1     3960.67     3970.79     88.82 o
   4   9   1      782.78      841.38     46.36 o
   5   9   1      374.92      394.40     46.20 o
   6   9   1    15517.86    14822.23    276.81 o
   7   9   1       19.12      -34.12     37.11 o
   8   9   1      661.19      698.74     71.19 o
   9   9   1        0.29       20.78     61.09 o
  -9  10   1      423.61      509.24     79.02 o
  -8  10   1      569.59      568.90     70.38 o
  -7  10   1     6361.78     6257.60    168.47 o
  -6  10   1      605.16      592.74     60.16 o
  -5  10   1     6391.95     6306.94    154.93 o
  -4  10   1     1812.98     1764.70     78.85 o
  -3  10   1    11310.12    10798.25    264.81 o
  -2  10   1        1.88       13.04     19.92 o
  -1  10   1    12231.28    12144.87    170.18 o
   0  10   1     2879.54     2923.90     67.57 o
   1  10   1     9655.83     9506.17    142.73 o
   2  10   1     4225.09     4039.68     78.00 o
   3  10   1    17266.65    16667.84    250.52 o
   4  10   1     1008.89     1122.79     62.62 o
   5  10   1     4302.28     4120.98    119.81 o
   6  10   1        8.05      -32.96     34.28 o
   7  10   1     6993.21     6809.47    176.17 o
   8  10   1      406.09      446.00     87.59 o
   9  10   1      280.71      219.39     76.33 o
  -9  11   1      758.45      697.16     83.29 o
  -8  11   1      105.58       96.39     53.02 o
  -7  11   1     2489.09     2465.56    112.96 o
  -6  11   1    12786.23    12655.90    258.28 o
  -5  11   1     4543.81     4402.36    129.76 o
  -4  11   1       43.61      120.94     35.72 o
  -3  11   1     9309.04     8985.20    188.93 o
  -2  11   1    14423.35    14220.97    321.70 o
  -1  11   1      782.71      829.02     38.63 o
   0  11   1      621.39      689.52     43.98 o
   1  11   1     6360.25     6403.46    111.21 o
   2  11   1    17245.84    17022.46    256.97 o
   3  11   1      648.99      718.28     47.52 o
   4  11   1     1068.88     1094.44    140.93 o
   5  11   1     8665.95     8208.08    186.33 o
   6  11   1    10013.50     9907.72    320.86 o
   7  11   1      384.87      315.26     56.66 o
   8  11   1      205.59      103.70     60.29 o
   9  11   1     1342.92     1145.73    118.63 o
  -8  12   1     2487.81     2531.78    192.79 o
  -7  12   1     1263.08     1308.09    103.27 o
  -6  12   1       65.14       45.60     41.59 o
  -5  12   1      133.71      177.47     46.08 o
  -4  12   1    12827.52    12802.82    252.33 o
  -3  12   1     9421.84     9460.92    231.92 o
  -2  12   1     3505.75     3463.09     90.29 o
  -1  12   1      133.49      167.95     25.80 o
   0  12   1    12158.01    12110.41    178.59 o
   1  12   1     1893.69     1860.71     58.10 o
   2  12   1       19.99       23.00     25.86 o
   3  12   1     3544.65     3522.96     94.09 o
   4  12   1    13548.13    13332.26    259.13 o
   5  12   1     1295.55     1283.97     80.46 o
   6  12   1      904.31      920.33     76.18 o
   7  12   1     1055.62     1159.29     87.65 o
   8  12   1     2068.41     2064.60    137.26 o
  -8  13   1       77.40       33.36     55.14 o
  -7  13   1     1763.78     1645.79    102.51 o
  -6  13   1      269.85      216.09     53.07 o
  -5  13   1     5565.70     5671.40    159.48 o
  -4  13   1     1271.59     1280.95     81.99 o
  -3  13   1     7211.89     7292.01    173.65 o
  -2  13   1     3866.63     3703.65    116.01 o
  -1  13   1    11021.39    10911.40    189.32 o
   0  13   1       28.65       19.49     22.46 o
   1  13   1    13590.09    13432.71    220.76 o
   2  13   1     1033.55      983.01     56.73 o
   3  13   1     4156.19     3988.59    123.30 o
   4  13   1       41.27       41.11     35.99 o
   5  13   1     6513.94     6764.40    322.91 o
   6  13   1      751.94      860.55     78.02 o
   7  13   1      611.94      632.58     87.30 o
   8  13   1       18.07      -27.34     58.99 o
  -8  14   1     3505.31     3649.57    247.35 o
  -7  14   1        5.55       20.63     51.09 o
  -6  14   1       59.89        3.55     60.33 o
  -5  14   1      292.06      292.38     58.15 o
  -4  14   1     6838.10     7103.81    181.71 o
  -3  14   1       69.73       69.36     39.83 o
  -2  14   1      265.44      338.67     49.99 o
  -1  14   1     4047.96     4025.53    103.99 o
   0  14   1    28792.28    28209.27    360.61 o
   1  14   1       65.55      143.65     35.24 o
   2  14   1     1401.44     1503.07     91.53 o
   3  14   1      492.25      609.74     62.38 o
   4  14   1     6636.91     6610.00    173.22 o
   5  14   1        2.99       38.77     44.38 o
   6  14   1      479.81      454.19     64.53 o
   7  14   1      115.97       78.71     90.93 o
   8  14   1     2469.07     2418.59    280.15 o
  -7  15   1      566.39      566.21     87.91 o
  -6  15   1      805.43      838.50     83.73 o
  -5  15   1     2683.08     2857.39    189.51 o
  -4  15   1       32.35       95.84     45.66 o
  -3  15   1     3711.63     3461.96    195.32 o
  -2  15   1     3249.46     3322.03    144.19 o
  -1  15   1     7890.19     7826.04    223.90 o
   0  15   1     1258.82     1298.24     75.62 o
   1  15   1     5932.93     5864.93    132.41 o
   2  15   1      816.70      828.17     73.55 o
   3  15   1     4809.97     4813.77    224.18 o
   4  15   1      853.29      763.10     88.60 o
   5  15   1     1446.32     1406.65     95.07 o
   6  15   1      587.62      496.66     70.61 o
   7  15   1      439.21      414.20     88.38 o
  -7  16   1      975.13      968.35     97.82 o
  -6  16   1      211.81      248.23     88.76 o
  -5  16   1     1849.53     1774.13    106.91 o
  -4  16   1     3050.80     3221.15    127.78 o
  -3  16   1     2320.70     2402.11    111.20 o
  -2  16   1      150.87      155.68     45.99 o
  -1  16   1     3163.97     3281.57    195.66 o
   0  16   1     5301.14     5356.78    155.51 o
   1  16   1     1790.57     1766.34     77.24 o
   2  16   1       61.58       24.40     40.99 o
   3  16   1     5616.32     5907.50    166.58 o
   4  16   1     3664.16     3767.54    163.85 o
   5  16   1      582.49      572.55     74.19 o
   6  16   1      199.31      110.30     65.04 o
   7  16   1     1365.97     1221.09    119.63 o
  -7  17   1       21.30      196.70    135.09 o
  -6  17   1     4733.01     4945.14    172.58 o
  -5  17   1      782.08      854.83     87.06 o
  -4  17   1       17.95        0.00     46.06 o
  -3  17   1      976.50      948.03     85.52 o
  -2  17   1     5272.32     5504.41    159.83 o
  -1  17   1      568.10      539.60     76.79 o
   0  17   1       48.44       -2.85     49.38 o
   1  17   1       89.49      111.66     54.12 o
   2  17   1     4830.27     4815.13    207.98 o
   3  17   1     1784.35     1648.44    148.07 o
   4  17   1     1120.02     1304.82     94.65 o
   5  17   1      116.54       94.74     55.65 o
   6  17   1     2636.08     2509.48    164.72 o
  -6  18   1       54.21       42.07     66.93 o
  -5  18   1     2550.21     2446.06    176.85 o
  -4  18   1       48.99       67.35     54.35 o
  -3  18   1     4219.81     4386.58    150.20 o
  -2  18   1      164.37      200.67     55.98 o
  -1  18   1     2436.16     2566.89    136.45 o
   0  18   1        6.96      -18.63     49.01 o
   1  18   1      835.29      934.22     91.70 o
   2  18   1       62.35       63.02     53.77 o
   3  18   1     4035.41     4440.01    149.77 o
   4  18   1      167.77      175.84     60.21 o
   5  18   1     1701.62     1638.42    112.04 o
   6  18   1        0.12      -37.87     75.73 o
  -5  19   1       92.99       94.44     63.60 o
  -4  19   1       55.55       63.21     54.69 o
  -3  19   1      936.03      966.71    140.25 o
  -2  19   1     5034.55     5167.49    309.22 o
  -1  19   1       16.49      -30.10     51.85 o
   0  19   1       17.10       72.28     73.73 o
   1  19   1      251.89      127.27     81.91 o
   2  19   1     3382.60     3511.84    158.97 o
   3  19   1      361.08      375.18     80.04 o
   4  19   1      167.91      189.85     61.99 o
   5  19   1      414.79      334.11     83.87 o
  -4  20   1      910.26      943.55     96.56 o
  -3  20   1     2164.43     2442.03    149.00 o
  -2  20   1      341.48      352.94     79.81 o
  -1  20   1      995.08     1031.22    136.38 o
   0  20   1     1499.54     1462.90    150.57 o
   1  20   1      963.93      939.90    130.58 o
   2  20   1        3.62      -35.97     57.25 o
   3  20   1     2240.18     2258.19    295.97 o
   4  20   1      813.57      858.02     91.19 o
  -3  21   1     1348.91     1366.97    123.52 o
  -2  21   1     1289.47     1356.33    120.11 o
  -1  21   1     1577.69     1741.91    201.44 o
   0  21   1        8.15       35.91     82.84 o
   1  21   1     3009.60     3238.87    210.83 o
   2  21   1     1230.94     1370.09    205.00 o
   3  21   1      795.06      796.20    120.72 o
  -1  22   1      126.78       37.92    123.24 o
   0  22   1     3480.09     3552.07    224.56 o
   1  22   1      161.93      208.55    132.72 o
   2  22   1      106.59      208.55    142.20 o
  -8   0   2     6988.57     7225.92    324.68 o
  -6   0   2       15.86       -7.37     27.46 o
  -4   0   2    11228.73    11648.19    220.23 o
  -2   0   2     9722.35    10003.44    176.38 o
   0   0   2   117898.34   121686.20   2762.89 o
   2   0   2     1181.60     1250.94     37.30 o
   4   0   2    29272.66    29396.89    483.60 o
   6   0   2     1885.82     1768.84     77.44 o
   8   0   2     5933.89     5945.93    211.26 o
 -10   1   2      333.42      333.81     80.64 o
  -9   1   2     3297.42     3353.45    227.51 o
  -8   1   2      224.05      217.94     47.97 o
  -7   1   2     2735.26     2748.03     72.19 o
  -6   1   2     1302.38     1377.83     49.93 o
  -5   1   2     8517.38     8292.20    125.68 o
  -4   1   2      300.08      377.74     43.17 o
  -3   1   2    16212.45    16821.11    203.91 o
  -2   1   2     2760.27     2772.02     46.61 o
  -1   1   2    24652.90    25883.88    286.41 o
   0   1   2      405.70      403.62     10.44 o
   1   1   2    48978.75    52570.64    567.76 o
   3   1   2    10192.08     9999.49    141.12 o
   4   1   2     4357.26     4270.98     72.27 o
   5   1   2    19352.53    18890.78    238.78 o
   6   1   2     1665.59     1586.06     56.53 o
   7   1   2      712.10      711.79     48.04 o
   8   1   2       31.48       27.23     34.28 o
   9   1   2     6552.57     6752.22    245.92 o
  10   1   2      391.95      241.73    106.65 o
 -10   2   2      139.26       42.54     66.78 o
  -9   2   2      681.82      528.59     83.79 o
  -8   2   2     4694.62     4812.29    132.21 o
  -7   2   2     1676.68     1632.75     74.51 o
  -6   2   2      193.84      221.85     27.15 o
  -5   2   2     5394.01     5246.21     91.61 o
  -4   2   2    16711.33    17279.07    215.80 o
  -3   2   2    15879.99    16367.69    199.21 o
  -2   2   2     2393.69     2450.86     41.91 o
  -1   2   2    26831.13    27741.18    338.18 o
   0   2   2    67351.19    71337.66    840.84 o
   1   2   2     7602.57     7937.46     97.39 o
   2   2   2      256.78      288.33     14.13 o
   3   2   2    26798.70    26616.21    305.78 o
   4   2   2    28614.57    28623.55    334.39 o
   5   2   2     1920.89     1999.72     59.60 o
   6   2   2     1409.22     1425.77     48.72 o
   7   2   2     5461.51     5307.73    123.62 o
   8   2   2     5209.65     5004.25    133.01 o
   9   2   2      189.29      168.08     66.70 o
  10   2   2      940.74      696.76    142.20 o
 -10   3   2     1643.90     1673.44    138.25 o
  -9   3   2      692.16      797.10     80.80 o
  -8   3   2        8.87      -38.06     32.49 o
  -7   3   2      744.23      648.17     55.33 o
  -6   3   2    16880.36    16067.89    254.74 o
  -5   3   2     2193.73     2243.33     76.46 o
  -4   3   2        7.50       45.99     15.96 o
  -3   3   2     4286.41     4031.45     64.81 o
  -2   3   2    21734.80    21838.03    313.75 o
  -1   3   2      256.46      259.72     17.63 o
   0   3   2      269.53      300.28     13.86 o
   1   3   2      543.05      559.39     25.44 o
   2   3   2    15645.57    16163.42    191.28 o
   3   3   2     4567.38     4610.68     71.36 o
   4   3   2    13886.28    13620.75    175.79 o
   5   3   2     3983.28     3757.61     80.73 o
   6   3   2    18044.53    17638.12    234.16 o
   7   3   2      255.47      284.40     37.68 o
   8   3   2     1536.61     1599.77     74.17 o
   9   3   2     1366.76     1438.85    100.52 o
  10   3   2     1851.70     1685.02    184.85 o
 -10   4   2        9.41       21.56     68.65 o
  -9   4   2     1357.90     1468.63     88.28 o
  -8   4   2      186.11       94.98     40.81 o
  -7   4   2     5186.00     5249.45    209.00 o
  -6   4   2      100.49      149.00     32.97 o
  -5   4   2    17826.60    17428.86    224.60 o
  -4   4   2     5853.95     6028.34     93.20 o
  -3   4   2     9745.13     9717.37    142.40 o
  -2   4   2     2552.99     2599.58     51.49 o
  -1   4   2    17930.03    17898.73    207.68 o
   0   4   2      830.68      817.64     25.04 o
   1   4   2     7372.92     7561.05    101.21 o
   2   4   2      544.03      611.57     22.04 o
   3   4   2    32294.61    32487.69    395.08 o
   4   4   2     7092.31     7238.18    114.65 o
   5   4   2     5539.81     5275.90     90.74 o
   6   4   2       25.82       60.74     31.67 o
   7   4   2    12060.51    11831.88    203.21 o
   8   4   2     1122.80     1055.85     71.49 o
   9   4   2      345.16      363.56     66.67 o
  10   4   2       14.02        1.48     73.19 o
 -10   5   2     2345.72     2460.41    163.33 o
  -9   5   2      171.97      148.56     51.99 o
  -8   5   2      139.84      143.38     67.39 o
  -7   5   2      100.25       44.63     36.28 o
  -6   5   2    16848.94    16545.76    286.06 o
  -5   5   2       83.21      105.55     29.56 o
  -4   5   2      277.69      312.23     31.22 o
  -3   5   2     6400.65     6170.64    101.14 o
  -2   5   2    48818.08    49364.84    679.70 o
  -1   5   2     2687.39     2810.21     47.58 o
   0   5   2      675.09      690.80     25.14 o
   1   5   2     2038.17     2234.03     54.28 o
   2   5   2    40906.63    41608.23    467.12 o
   3   5   2      774.14      801.64     36.13 o
   4   5   2     3489.38     3320.23     63.44 o
   5   5   2     1008.43     1082.24     48.63 o
   6   5   2    22605.98    22256.27    319.70 o
   7   5   2        7.81        5.62     30.78 o
   8   5   2     2206.24     2360.25     98.00 o
   9   5   2      397.30      381.39     70.77 o
  10   5   2     2789.56     3039.91    154.65 o
 -10   6   2       34.78       20.37     56.83 o
  -9   6   2     1200.39     1203.71    109.46 o
  -8   6   2     1104.25     1244.63     81.01 o
  -7   6   2     2647.56     2959.67    104.25 o
  -6   6   2      562.97      657.54     54.27 o
  -5   6   2     3981.58     3815.90    103.13 o
  -4   6   2     5165.02     5118.62     95.88 o
  -3   6   2    14517.17    13772.36    227.82 o
  -2   6   2    12824.34    12662.97    177.53 o
  -1   6   2    20541.58    20665.49    244.26 o
   0   6   2     9118.30     9480.18    128.25 o
   1   6   2     7839.36     7546.29    108.81 o
   3   6   2    22129.59    21790.51    292.91 o
   4   6   2     5957.88     5988.24    108.81 o
   5   6   2     1562.72     1569.18     56.84 o
   6   6   2     2076.20     2073.26     80.38 o
   7   6   2     6148.45     6286.22    153.68 o
   8   6   2      345.74      318.03     54.48 o
   9   6   2      282.05      336.98     69.51 o
  10   6   2      657.23      803.94     99.85 o
 -10   7   2     2047.73     2090.55    117.56 o
  -9   7   2     2171.76     2000.14    106.75 o
  -8   7   2       48.10       46.03     41.10 o
  -7   7   2     2135.01     2172.42     94.90 o
  -6   7   2     3745.62     3865.52    113.78 o
  -5   7   2     1262.46     1197.30     63.58 o
  -4   7   2      160.54      190.35     31.12 o
  -3   7   2    12367.73    11854.85    206.80 o
  -2   7   2    21177.26    21262.16    283.34 o
  -1   7   2     3658.20     3432.79     84.73 o
   0   7   2       73.79       88.91     15.91 o
   1   7   2    44985.18    46133.65    610.57 o
   2   7   2    36110.33    35723.75    456.36 o
   3   7   2      958.38      965.33     41.51 o
   4   7   2      120.98      125.28     23.89 o
   5   7   2     8725.79     8743.85    196.82 o
   6   7   2     4470.46     4421.56    108.14 o
   7   7   2       19.65      -36.57     32.14 o
   8   7   2      333.52      365.48     86.46 o
   9   7   2     2426.22     2831.29    171.86 o
  10   7   2     1846.63     2018.81    137.23 o
  -9   8   2       14.10       28.46     49.72 o
  -8   8   2     5878.78     5948.35    167.36 o
  -7   8   2     1241.43     1267.68     81.20 o
  -6   8   2        4.65       16.54     29.87 o
  -5   8   2      134.97      180.65     35.32 o
  -4   8   2    13441.66    12786.82    230.54 o
  -3   8   2      632.86      625.46     32.04 o
  -1   8   2      805.28      820.27     31.11 o
   0   8   2    60011.71    60932.71    683.04 o
   1   8   2     9642.74     9705.99    139.90 o
   2   8   2     5450.05     5498.70     91.96 o
   3   8   2      324.82      328.05     24.28 o
   4   8   2    12268.14    11933.67    190.17 o
   5   8   2     2094.80     2097.97     72.22 o
   6   8   2     1258.50     1209.23     70.31 o
   7   8   2      820.35      904.65     77.31 o
   8   8   2     5130.81     5380.81    237.15 o
   9   8   2       91.81       71.45     63.02 o
  -9   9   2     2279.71     2384.85    120.08 o
  -8   9   2      281.37      234.80     54.15 o
  -7   9   2     2223.64     2093.93    142.99 o
  -6   9   2      135.68      111.64     38.62 o
  -5   9   2     6299.77     6171.11    148.17 o
  -4   9   2      120.56      158.10     35.18 o
  -3   9   2    15416.29    15728.15    274.59 o
  -2   9   2      124.44      203.89     33.40 o
  -1   9   2     5332.64     5165.84     87.75 o
   0   9   2      236.77      239.76     28.03 o
   1   9   2    25836.78    25795.81    323.48 o
   2   9   2     1141.35     1177.09     58.53 o
   3   9   2     4374.06     4275.15     94.72 o
   4   9   2     3062.52     3002.74     80.45 o
   5   9   2    12508.48    12346.32    231.68 o
   6   9   2       44.22       12.87     38.31 o
   7   9   2      925.35      888.72     75.26 o
   8   9   2       50.14       80.63     88.25 o
   9   9   2     4061.64     4503.86    184.49 o
  -9  10   2      322.28      217.84     63.39 o
  -8  10   2     5589.89     5581.40    167.51 o
  -7  10   2      306.29      267.35     52.18 o
  -6  10   2        3.87      -39.79     33.24 o
  -5  10   2     4370.55     4521.20    128.35 o
  -4  10   2    28578.86    27175.29    432.39 o
  -3  10   2      443.74      430.33     45.22 o
  -2  10   2      151.88      158.05     20.20 o
  -1  10   2     1734.80     1783.08     49.69 o
   0  10   2    17239.76    16975.75    225.03 o
   1  10   2     1223.12     1293.37     52.55 o
   2  10   2      372.50      372.49     28.83 o
   3  10   2     5918.18     5773.50    118.63 o
   4  10   2    21211.82    20855.17    305.69 o
   5  10   2      527.20      498.18     53.34 o
   6  10   2     2551.65     2545.57    102.20 o
   7  10   2      827.98      987.09     75.64 o
   8  10   2     3866.04     3778.85    214.22 o
   9  10   2        8.89        8.06     66.14 o
  -9  11   2     1087.77     1095.82     96.23 o
  -8  11   2      103.29       83.43     51.18 o
  -7  11   2     1159.47     1318.56     88.80 o
  -6  11   2     4084.28     4159.32    188.14 o
  -5  11   2     6645.79     6260.26    158.22 o
  -4  11   2      609.76      459.82     52.12 o
  -3  11   2     3445.21     3210.35    102.08 o
  -2  11   2     6291.74     6112.12    120.03 o
  -1  11   2     7136.01     7051.59    116.29 o
   0  11   2     2253.97     2374.63     62.49 o
   1  11   2     4520.42     4725.11     92.19 o
   2  11   2     6371.64     6502.73    129.89 o
   3  11   2     5157.71     5162.81    114.48 o
   4  11   2     2479.20     2578.11    131.97 o
   5  11   2     9544.82     9337.83    203.41 o
   6  11   2     3220.68     3088.98    122.53 o
   7  11   2     1269.48     1327.97    106.29 o
   8  11   2      795.08      964.15    135.28 o
   9  11   2     1450.63     1655.58    132.95 o
  -9  12   2      893.55      981.15    182.48 o
  -8  12   2     1024.90     1300.05    222.05 o
  -7  12   2     2432.72     2581.26    179.93 o
  -6  12   2       33.75        0.90     38.41 o
  -5  12   2     5604.21     5476.03    151.04 o
  -4  12   2     8858.81     8362.06    189.60 o
  -3  12   2     6466.77     6612.53    159.95 o
  -2  12   2      603.88      654.58     57.32 o
  -1  12   2    13453.73    13035.81    218.63 o
   0  12   2     5731.61     5795.75    115.01 o
   1  12   2     1521.22     1496.16     54.14 o
   2  12   2      408.75      403.79     40.74 o
   3  12   2     7433.23     7730.37    198.87 o
   4  12   2     3710.73     3508.43    115.19 o
   5  12   2     1523.70     1354.37     83.67 o
   6  12   2       32.99       53.43     41.95 o
   7  12   2     5862.57     6219.22    208.23 o
   8  12   2     1440.16     1317.86    116.72 o
   9  12   2       23.04       37.92    120.87 o
  -8  13   2      159.70      176.13     63.33 o
  -7  13   2       82.75       51.23     48.91 o
  -6  13   2     5519.60     5158.62    157.37 o
  -5  13   2     1020.49     1001.77     79.00 o
  -4  13   2      495.33      570.16     61.84 o
  -3  13   2      882.54      915.97     70.47 o
  -2  13   2    14523.92    14337.82    270.21 o
  -1  13   2     4663.70     4546.02    107.51 o
   0  13   2     4370.35     4178.34     95.74 o
   1  13   2      108.36       73.34     29.48 o
   2  13   2    15253.90    14924.01    242.41 o
   3  13   2       32.43       17.36     30.05 o
   4  13   2     1624.60     1651.79     88.65 o
   5  13   2      316.94      413.65     82.84 o
   6  13   2     3767.91     4043.28    139.57 o
   7  13   2      695.03      560.11     94.03 o
   8  13   2     1116.72      912.72    122.96 o
  -8  14   2        8.73       57.92     59.60 o
  -7  14   2     3160.99     3646.38    145.04 o
  -6  14   2       48.31       61.22     45.57 o
  -5  14   2     3008.15     2810.54    120.43 o
  -4  14   2      135.17       49.36     42.44 o
  -3  14   2     6475.93     6579.40    174.80 o
  -2  14   2     1338.66     1234.11     77.41 o
  -1  14   2    11064.82    11193.16    227.96 o
   0  14   2      116.82      113.05     29.13 o
   1  14   2    15166.17    15010.15    315.54 o
   2  14   2      502.67      451.80     48.67 o
   3  14   2    11472.32    11744.19    499.76 o
   4  14   2       23.87       13.07     40.26 o
   5  14   2      566.72      583.82     67.39 o
   6  14   2      445.61      466.22     78.34 o
   7  14   2     2364.61     2567.25    273.86 o
   8  14   2        8.60      -90.06     94.80 o
  -7  15   2      533.46      552.08     89.25 o
  -6  15   2     3101.86     3225.45    137.60 o
  -5  15   2      282.36      286.25     58.29 o
  -4  15   2       22.59       -9.29     40.24 o
  -3  15   2     1359.94     1325.55     86.87 o
  -2  15   2    10168.76    10179.44    223.14 o
  -1  15   2     1997.65     2083.49    122.12 o
   0  15   2     1584.81     1695.94    101.67 o
   1  15   2     7961.24     7869.44    159.78 o
   2  15   2    11737.88    11599.69    210.06 o
   3  15   2       61.99       61.01     42.02 o
   4  15   2      517.02      513.27     64.73 o
   5  15   2     1835.07     1950.27    116.30 o
   6  15   2     2567.74     2661.83    147.00 o
   7  15   2       28.45       85.70     67.78 o
  -7  16   2     1495.92     1516.30    110.84 o
  -6  16   2      243.86      225.71     62.85 o
  -5  16   2      910.28     1035.19     88.90 o
  -4  16   2     3583.03     3347.19    197.03 o
  -3  16   2     1965.10     1960.40    103.76 o
  -2  16   2        4.92      -11.84     40.42 o
  -1  16   2     5115.75     5170.13    148.38 o
   0  16   2     4628.69     4593.04    134.64 o
   1  16   2     3156.11     3095.08    112.67 o
   2  16   2     3388.88     3471.92    122.51 o
   3  16   2      282.27      180.99     50.45 o
   4  16   2     1006.98     1091.23     85.96 o
   5  16   2     1887.31     1962.07    111.15 o
   6  16   2      707.34      632.70    230.16 o
   7  16   2     1065.83     1153.54    117.88 o
  -6  17   2     1087.05     1248.87    113.23 o
  -5  17   2     3456.00     3461.34    143.54 o
  -4  17   2        4.11       33.01     47.43 o
  -3  17   2     4334.08     4399.98    147.96 o
  -2  17   2     1253.67     1310.82     89.19 o
  -1  17   2     1921.17     2088.60    121.63 o
   0  17   2       69.43       38.27     48.95 o
   1  17   2     4293.72     4204.90    160.43 o
   2  17   2     2978.79     3023.20    118.52 o
   3  17   2     1188.95     1147.73     95.63 o
   4  17   2        2.17        9.45     47.48 o
   5  17   2     5676.12     5990.60    213.40 o
   6  17   2     1352.85     1235.42    118.77 o
  -6  18   2        4.95      -31.10     76.23 o
  -5  18   2        0.53      -23.41     53.93 o
  -4  18   2     8928.80     8789.26    263.74 o
  -3  18   2       60.55       42.94     48.82 o
  -2  18   2      149.29      170.11     52.63 o
  -1  18   2       61.92      -13.16     51.21 o
   0  18   2     4534.57     4256.79    254.81 o
   1  18   2      250.95      161.16     79.27 o
   2  18   2      357.96      217.32     64.42 o
   3  18   2        6.38       25.08     49.28 o
   4  18   2     5465.75     5708.34    175.48 o
   5  18   2       10.22      -39.24     60.08 o
   6  18   2      995.47      952.91    130.36 o
  -5  19   2     2588.89     2984.98    169.25 o
  -4  19   2      323.06      237.38     64.78 o
  -3  19   2     2512.10     2530.18    164.27 o
  -2  19   2       72.38      -21.32     59.25 o
  -1  19   2     2024.97     2174.53    139.96 o
   0  19   2      189.58      141.41     77.91 o
   1  19   2     3205.42     2919.20    189.36 o
   2  19   2      307.28      357.30     74.21 o
   3  19   2      368.98      301.18     63.92 o
   4  19   2      105.01       23.85     59.92 o
   5  19   2     3167.41     3008.60    163.45 o
  -4  20   2     2943.45     2933.24    140.96 o
  -3  20   2      146.29      191.84     74.36 o
  -2  20   2       91.05       54.39     70.91 o
  -1  20   2     2532.99     3019.67    155.62 o
   0  20   2     4923.73     5193.50    248.00 o
   1  20   2      791.73      692.19    117.42 o
   2  20   2      190.03       97.66     84.62 o
   3  20   2     1135.51     1192.37    114.02 o
   4  20   2     2150.03     2234.85    142.54 o
  -3  21   2      365.43      457.69    106.62 o
  -2  21   2     3048.60     3181.04    165.62 o
  -1  21   2      749.91      770.03    128.51 o
   0  21   2      329.94      259.51     98.87 o
   1  21   2     1038.65      888.72    131.54 o
   2  21   2     2710.56     2900.53    308.09 o
   3  21   2      128.04      111.39    142.20 o
  -1  22   2     3175.96     2791.78    293.87 o
   0  22   2      467.20      478.73    168.27 o
   1  22   2     1294.03      936.12    191.96 o
  -9   0   3     2481.80     2358.08    201.44 o
  -7   0   3     4600.37     4571.53    209.49 o
  -5   0   3     6066.88     6008.15    141.79 o
  -3   0   3     5515.97     5822.92    122.87 o
   1   0   3    16806.65    17719.13    408.14 o
   3   0   3    26968.05    27641.42    446.27 o
   5   0   3      732.99      798.52     48.38 o
   7   0   3     7729.45     7726.84    243.75 o
   9   0   3      110.81      108.80     68.81 o
 -10   1   3     3597.31     3652.50    270.17 o
  -9   1   3      351.87      341.27    109.02 o
  -8   1   3       47.01       52.38     41.85 o
  -7   1   3     1424.69     1528.23     62.50 o
  -6   1   3     7499.16     7608.88    124.62 o
  -5   1   3      179.13      187.23     23.66 o
  -4   1   3      515.01      531.57     27.94 o
  -3   1   3       66.04      101.33     14.91 o
  -2   1   3    18686.96    18659.45    218.62 o
   0   1   3     9248.55     9298.56    110.27 o
   1   1   3    21710.22    22697.91    279.55 o
   2   1   3    37224.32    38208.26    463.72 o
   3   1   3     1960.15     2010.51     40.31 o
   4   1   3     1262.58     1249.04     34.94 o
   5   1   3      898.29      957.28     40.60 o
   6   1   3     6200.23     6045.86    105.14 o
   7   1   3      356.30      300.60     32.67 o
   8   1   3     2429.88     2429.61    113.71 o
   9   1   3      607.53      483.21     86.35 o
 -10   2   3        1.34       17.85     66.18 o
  -9   2   3      968.12      873.58    102.22 o
  -8   2   3     2090.19     2019.85    117.67 o
  -7   2   3     3268.44     3176.35    116.81 o
  -6   2   3      501.15      493.50     34.38 o
  -5   2   3     5246.54     4956.43     88.58 o
  -4   2   3    10704.04    10371.93    181.59 o
  -3   2   3     2947.13     2968.06     59.38 o
  -2   2   3     2628.52     2761.01     46.25 o
  -1   2   3    18470.97    18780.21    260.86 o
   0   2   3     4268.28     4546.78     60.67 o
   1   2   3     7031.87     7449.58     94.15 o
   2   2   3    11053.63    11426.97    139.41 o
   3   2   3     7726.47     7724.27    105.21 o
   4   2   3     3922.95     3919.97     67.93 o
   5   2   3     2527.14     2527.24     57.02 o
   6   2   3     2226.92     2157.35     76.84 o
   7   2   3     6069.88     5927.62    135.38 o
   8   2   3     2896.84     2976.46    106.16 o
   9   2   3       16.12       28.31     61.33 o
 -10   3   3      700.15      554.96     97.20 o
  -9   3   3     1364.85     1261.66    170.02 o
  -8   3   3        9.96       25.09     38.58 o
  -7   3   3     3468.05     3418.33    126.22 o
  -6   3   3     5615.22     5270.63    108.51 o
  -5   3   3    11076.19    11133.75    157.04 o
  -4   3   3      863.52      894.13     33.03 o
  -3   3   3    19534.22    19428.75    232.31 o
  -2   3   3     4132.28     4186.91     73.04 o
  -1   3   3     3304.00     3431.19     51.46 o
   1   3   3     4382.12     4373.89     64.55 o
   2   3   3     7458.35     7557.27    100.40 o
   3   3   3     5560.36     5776.75     85.13 o
   4   3   3      731.94      698.36     29.15 o
   5   3   3    21070.69    20741.64    260.15 o
   6   3   3     5635.38     5605.85    101.24 o
   7   3   3      444.74      413.91     42.18 o
   8   3   3      722.41      774.02     66.01 o
   9   3   3     3008.29     2910.68    162.98 o
  10   3   3      696.20      625.66    175.37 o
 -10   4   3       32.70      -35.31     65.29 o
  -9   4   3       82.39       53.20     56.67 o
  -8   4   3     5647.55     5822.37    157.35 o
  -7   4   3        9.69       38.84     36.68 o
  -6   4   3      576.22      602.25     51.51 o
  -5   4   3     1004.92     1074.19     44.41 o
  -4   4   3    29948.27    29758.11    349.16 o
  -3   4   3       83.14       84.32     16.27 o
  -2   4   3     2219.90     2298.13     50.74 o
   0   4   3     4996.47     5078.80     73.82 o
   1   4   3      188.88      211.15     17.11 o
   2   4   3     3251.94     3262.24     56.17 o
   3   4   3      134.01      143.57     23.88 o
   4   4   3    23045.74    23143.29    303.30 o
   5   4   3       92.14       59.64     30.74 o
   6   4   3     6309.94     6386.91    126.15 o
   7   4   3       35.45        1.96     28.96 o
   8   4   3     5560.04     5702.94    176.51 o
   9   4   3       12.32      -16.79     48.46 o
  10   4   3      878.44     1047.51    210.92 o
 -10   5   3       83.06       89.67     71.21 o
  -9   5   3     2413.93     2430.02    113.32 o
  -8   5   3      427.41      427.74     57.01 o
  -7   5   3     5834.11     5661.62    145.01 o
  -6   5   3      309.95      340.39     43.81 o
  -5   5   3     7369.49     7207.08    155.68 o
  -4   5   3     1865.06     1931.15     42.81 o
  -3   5   3    12081.79    11770.31    224.80 o
  -2   5   3      490.84      576.24     27.44 o
  -1   5   3    12639.40    13151.28    243.06 o
   0   5   3     1546.18     1662.48     37.85 o
   1   5   3    18830.27    19021.96    229.78 o
   2   5   3     1245.48     1209.90     33.87 o
   3   5   3      881.30      930.66     31.92 o
   4   5   3      266.00      351.83     28.95 o
   5   5   3    13671.87    13617.69    186.27 o
   6   5   3      247.42      196.20     32.44 o
   7   5   3      708.54      704.38     65.46 o
   8   5   3      497.51      607.26     73.88 o
   9   5   3     3407.68     3870.88    157.48 o
  10   5   3        8.79        4.74    125.61 o
 -10   6   3        8.62       19.48     59.44 o
  -9   6   3      283.78      217.42     56.13 o
  -8   6   3     3309.80     3445.17    119.27 o
  -7   6   3     2838.11     2877.78    103.42 o
  -6   6   3       19.96       10.57     29.70 o
  -5   6   3     1330.73     1282.74     64.67 o
  -4   6   3    12611.17    12762.34    223.05 o
  -3   6   3      287.34      319.23     32.31 o
  -2   6   3      228.04      255.71     20.86 o
  -1   6   3    12548.49    12843.39    162.29 o
   0   6   3    49284.79    51134.48    676.24 o
   1   6   3     2126.01     2219.82     60.41 o
   2   6   3     6230.86     5975.80     93.11 o
   3   6   3     5502.51     5752.84     91.77 o
   4   6   3    15255.76    15591.00    203.67 o
   5   6   3      203.71      229.81     30.42 o
   6   6   3     1304.78     1257.26     59.84 o
   7   6   3     2722.30     2668.87     96.98 o
   8   6   3     5398.92     5651.20    205.82 o
   9   6   3       59.32       96.74     60.27 o
  10   6   3     1227.29     1208.52    141.17 o
 -10   7   3     1437.81     1634.44    150.74 o
  -9   7   3     1003.94     1200.36    108.09 o
  -8   7   3        8.76      -13.60     39.06 o
  -7   7   3     1862.82     1852.91     95.10 o
  -6   7   3     2519.14     2510.90     93.31 o
  -5   7   3     1395.02     1517.01     71.08 o
  -4   7   3       98.72       89.68     27.58 o
  -3   7   3     3931.43     3793.13     95.91 o
  -2   7   3    19493.30    19975.14    270.37 o
  -1   7   3     3785.01     3528.05     62.70 o
   0   7   3     4993.93     5203.04     85.65 o
   1   7   3     8095.46     7655.40    114.80 o
   2   7   3    17807.95    17251.74    219.36 o
   3   7   3     1326.45     1270.86     40.53 o
   4   7   3     1203.51     1289.19     56.40 o
   5   7   3     3037.98     2858.93     78.22 o
   6   7   3     2954.07     2949.01     85.70 o
   7   7   3      165.25      277.61     56.61 o
   8   7   3     2030.66     2286.64    131.75 o
   9   7   3     1224.96     1269.79    107.71 o
  10   7   3     1039.19     1088.61    112.43 o
  -9   8   3     1637.44     1797.75    106.40 o
  -8   8   3     2034.03     1834.29     99.68 o
  -7   8   3     3624.47     3549.19    134.50 o
  -6   8   3       61.64        4.56     32.76 o
  -5   8   3     4537.80     4472.57    120.11 o
  -4   8   3     1181.32     1261.28    130.81 o
  -3   8   3     4061.67     3854.30    101.23 o
  -2   8   3     3418.99     3660.59     75.81 o
  -1   8   3    24539.72    24661.48    296.20 o
   0   8   3    10057.33    10489.19    153.86 o
   1   8   3     5027.99     4967.29     87.65 o
   2   8   3      241.90      261.78     23.95 o
   3   8   3    21396.78    20825.45    292.48 o
   4   8   3     5364.51     5465.32    121.55 o
   5   8   3       68.22       59.66     27.12 o
   6   8   3       63.60       23.20     32.46 o
   7   8   3     3464.29     3502.55    140.61 o
   8   8   3      297.09      348.63     91.67 o
   9   8   3       95.99        7.45     61.57 o
  -9   9   3       14.02       -3.07     49.98 o
  -8   9   3        0.45        8.64     48.23 o
  -7   9   3      389.15      338.36     53.08 o
  -6   9   3    12598.10    12005.35    240.81 o
  -5   9   3       43.76       46.22     33.39 o
  -4   9   3      655.13      529.72     48.88 o
  -3   9   3       29.00       28.96     35.92 o
  -2   9   3    23112.24    23099.95    334.25 o
  -1   9   3      520.44      553.90     29.46 o
   0   9   3      710.18      675.80     45.28 o
   1   9   3      312.31      357.47     28.57 o
   2   9   3    24083.06    24354.16    303.48 o
   3   9   3     3115.73     3093.21     80.12 o
   4   9   3     5389.84     5401.02    114.50 o
   5   9   3      183.04      187.08     33.16 o
   6   9   3     7831.35     7724.30    177.72 o
   7   9   3       95.98       31.34     68.58 o
   8   9   3     2121.86     2130.04    128.73 o
   9   9   3      194.20      139.60     70.99 o
  -9  10   3      798.69      963.22     92.28 o
  -8  10   3      231.52      310.38     61.04 o
  -7  10   3     2892.52     2937.00    116.20 o
  -6  10   3      117.86       99.28     41.48 o
  -5  10   3     6109.64     6098.75    152.92 o
  -4  10   3      847.25      821.18     61.23 o
  -3  10   3     6179.57     5745.76    231.24 o
  -2  10   3      564.42      582.52     29.47 o
  -1  10   3    13196.77    13129.26    192.01 o
   0  10   3      679.11      758.97     58.20 o
   1  10   3     2053.16     2091.12     57.73 o
   2  10   3     2430.56     2338.27     61.18 o
   3  10   3    11026.32    10991.44    185.25 o
   4  10   3      863.55      772.79     50.67 o
   5  10   3     3875.32     4071.25    190.88 o
   6  10   3     1532.92     1633.27    121.55 o
   7  10   3     7952.87     7878.41    228.70 o
   8  10   3      295.02      344.24     72.54 o
   9  10   3       68.98       94.01     68.41 o
  -9  11   3      445.88      609.16     94.30 o
  -8  11   3       76.89       27.65     48.48 o
  -7  11   3     1333.64     1149.35     86.12 o
  -6  11   3     9424.35     8994.15    207.62 o
  -5  11   3     4533.53     4589.78    134.10 o
  -4  11   3      407.52      433.99     52.10 o
  -3  11   3     7133.55     6672.93    156.57 o
  -2  11   3    17716.30    17178.64    297.08 o
  -1  11   3     1952.67     1954.85     65.36 o
   0  11   3      530.15      549.90     35.71 o
   1  11   3     3581.07     3604.41     83.38 o
   2  11   3     6609.44     6472.91    129.75 o
   3  11   3      284.19      330.59     38.78 o
   4  11   3     2305.39     2407.42     93.89 o
   5  11   3     4480.45     4411.04    130.82 o
   6  11   3     5608.48     5976.15    348.20 o
   7  11   3      235.57      218.23     62.91 o
   8  11   3      620.62      655.39     90.03 o
   9  11   3     1215.89     1101.08    142.04 o
  -8  12   3     2410.95     2559.61    127.31 o
  -7  12   3      289.77      308.08     60.90 o
  -6  12   3       74.44       77.62     42.67 o
  -5  12   3     1936.93     1919.20     94.75 o
  -4  12   3     9733.22     9658.51    371.87 o
  -3  12   3     2841.53     2822.71    100.97 o
  -2  12   3     3737.47     3544.10    109.63 o
  -1  12   3      646.05      707.83     39.61 o
   0  12   3     8748.44     8819.38    160.70 o
   1  12   3     1428.63     1559.19     56.24 o
   2  12   3     2872.70     2822.15     83.86 o
   3  12   3     7190.19     6831.84    141.51 o
   4  12   3     7769.00     7696.32    156.55 o
   5  12   3      267.55      236.82     48.96 o
   6  12   3     2932.38     2718.69    135.27 o
   7  12   3     1449.31     1299.31    110.34 o
   8  12   3     1287.58     1021.98    108.11 o
  -8  13   3      222.35      115.53     64.48 o
  -7  13   3     2471.43     2290.93    117.36 o
  -6  13   3      366.79      349.76     74.23 o
  -5  13   3     3375.38     3401.95    181.96 o
  -4  13   3       50.98       58.66     36.97 o
  -3  13   3     8412.48     8210.96    189.27 o
  -2  13   3     3014.75     2976.04    104.27 o
  -1  13   3     7747.10     7506.77    146.87 o
   0  13   3       67.53       86.42     28.81 o
   1  13   3    14184.08    14052.19    440.42 o
   2  13   3      709.59      777.07     58.69 o
   3  13   3     3969.02     3705.17    116.50 o
   4  13   3       77.03      119.27     41.53 o
   5  13   3     7546.54     7203.10    249.71 o
   7  13   3       49.12      158.67     62.54 o
   8  13   3       46.41       88.37     67.84 o
  -8  14   3     3401.46     3578.60    291.50 o
  -7  14   3      146.30      183.23     62.94 o
  -6  14   3       20.02      -35.04     43.86 o
  -5  14   3       18.42       42.58     43.28 o
  -4  14   3     6000.48     6051.89    165.88 o
  -3  14   3        8.30       -9.48     37.92 o
  -2  14   3     1491.61     1556.41     85.04 o
  -1  14   3      672.78      704.41     61.98 o
   0  14   3    22116.65    22305.81    330.19 o
   1  14   3      344.37      330.39     42.14 o
   2  14   3     4874.74     4815.09    118.33 o
   3  14   3      363.60      447.71    110.43 o
   4  14   3     6539.22     6359.54    228.80 o
   5  14   3        6.04       17.17     49.55 o
   6  14   3     1315.72     1202.13    107.63 o
   7  14   3       45.88       47.95     61.19 o
   8  14   3     1797.50     1516.76    220.40 o
  -7  15   3     1142.27     1136.34     97.74 o
  -6  15   3      621.43      584.69     75.69 o
  -5  15   3     1827.03     1666.96    165.56 o
  -4  15   3       80.09       62.90     42.58 o
  -3  15   3     5984.88     5743.09    161.31 o
  -2  15   3     3600.37     3695.25    189.66 o
  -1  15   3     4904.96     4655.12    164.54 o
   0  15   3     1073.83     1180.58    107.17 o
   1  15   3    11902.66    11983.65    212.35 o
   2  15   3      834.76      995.71     63.01 o
   3  15   3     3035.22     2979.32    114.12 o
   4  15   3     1478.50     1790.38    132.75 o
   5  15   3     2310.63     2094.82    140.72 o
   6  15   3      227.60      139.51     64.11 o
   7  15   3      123.87       67.52     66.33 o
  -7  16   3      820.48      740.71     87.19 o
  -6  16   3        2.23      -15.75     50.27 o
  -5  16   3     1779.79     1729.87    106.65 o
  -4  16   3     2628.08     3037.89    150.06 o
  -3  16   3     2656.00     2812.35    119.06 o
  -2  16   3     1184.83     1200.47     83.68 o
  -1  16   3     3475.58     3602.38    123.64 o
   0  16   3     5578.78     5707.70    183.23 o
   1  16   3     1197.07     1246.82    181.30 o
   2  16   3      290.83      316.78     52.50 o
   3  16   3     6786.18     6706.82    177.73 o
   4  16   3     4617.53     4788.43    236.71 o
   5  16   3      180.48      127.85     63.73 o
   6  16   3      506.52      487.43     84.40 o
   7  16   3     1845.46     1804.09    151.80 o
  -6  17   3     4769.36     4777.05    217.34 o
  -5  17   3      556.54      473.14     70.86 o
  -4  17   3      456.60      507.49     84.93 o
  -3  17   3     1624.47     1718.39    102.12 o
  -2  17   3     6787.29     6733.76    180.93 o
  -1  17   3      192.76       77.37     55.86 o
   0  17   3      296.59      216.88     59.58 o
   1  17   3      841.37      843.16     72.10 o
   2  17   3     4538.15     4737.72    144.82 o
   3  17   3      987.52     1054.31     82.87 o
   4  17   3     2188.66     2156.39    129.81 o
   5  17   3      237.40      104.05     63.43 o
   6  17   3     2202.44     2426.50    151.09 o
  -6  18   3        2.20      203.81    135.09 o
  -5  18   3     3379.67     3324.00    146.44 o
  -4  18   3       93.41       56.97     56.24 o
  -3  18   3     4021.82     4128.01    188.82 o
  -2  18   3        2.84       19.96     46.42 o
  -1  18   3     4780.22     4925.48    195.89 o
   0  18   3      115.07      151.11     60.59 o
   1  18   3      427.13      272.73     86.19 o
   2  18   3       20.38       60.32     54.05 o
   3  18   3     5568.70     6097.09    175.74 o
   4  18   3      318.72      298.37     76.16 o
   5  18   3      817.22      719.50     97.17 o
   6  18   3        0.02       26.91    154.05 o
  -5  19   3      121.23      154.46     65.94 o
  -4  19   3       49.33       62.06     77.31 o
  -3  19   3      588.51      556.14     75.28 o
  -2  19   3     7124.32     7029.94    229.33 o
  -1  19   3       12.12       25.57     56.85 o
   0  19   3      265.74      272.86     69.03 o
   1  19   3      482.45      559.96    117.31 o
   2  19   3     4689.77     4607.87    230.38 o
   3  19   3      248.29      269.36     74.97 o
   4  19   3      922.66      982.85    154.57 o
   5  19   3      264.60      344.64     85.05 o
  -4  20   3     1044.44     1084.25    134.09 o
  -3  20   3     1265.24     1077.32    113.17 o
  -2  20   3      612.33      690.61    152.16 o
  -1  20   3     2093.83     2250.96    256.84 o
   0  20   3     1429.15     1327.31    208.55 o
   1  20   3      690.34      575.04    114.71 o
   2  20   3       71.72      135.71     89.64 o
   3  20   3     3696.15     3739.21    208.75 o
   4  20   3     1143.36     1375.08    122.40 o
  -3  21   3     1933.40     1975.25    144.74 o
  -2  21   3     1919.07     2066.94    143.31 o
  -1  21   3      647.32      681.45    126.45 o
   0  21   3       67.87       60.50     88.77 o
   1  21   3     3732.81     3501.42    216.78 o
   2  21   3     1677.21     1663.34    201.44 o
  -1  22   3      387.63      362.60    154.05 o
   0  22   3     5046.44     5348.93    367.34 o
   1  22   3       67.67      -94.80    116.13 o
 -10   0   4       26.16       47.40     99.54 o
  -8   0   4    10568.85    10257.06    417.11 o
  -6   0   4       60.60       85.99     33.52 o
  -4   0   4    14995.53    14533.33    266.95 o
  -2   0   4     4356.77     4155.06     90.98 o
   0   0   4    67344.13    70130.34   1070.30 o
   2   0   4     6703.45     6590.15    122.27 o
   4   0   4    15358.66    15361.79    272.83 o
   6   0   4     2774.36     2600.61     89.57 o
   8   0   4     2930.49     2902.18    143.20 o
 -10   1   4      475.86      584.15     98.02 o
  -9   1   4     2803.90     3044.70    158.30 o
  -8   1   4      283.03      307.96     55.56 o
  -7   1   4     5106.46     4983.17    111.82 o
  -6   1   4     1119.86     1160.55     47.61 o
  -5   1   4     3521.16     3574.31     72.97 o
  -4   1   4      266.75      269.02     23.02 o
  -3   1   4    19381.61    19292.27    233.35 o
  -2   1   4    11457.37    11472.73    144.07 o
  -1   1   4     4999.77     5207.09     71.92 o
   1   1   4    51554.46    52221.55    625.48 o
   2   1   4     4403.23     4688.72     66.36 o
   3   1   4     2544.18     2539.18     46.91 o
   4   1   4     4138.25     4073.70    104.75 o
   5   1   4     8875.03     8942.49    130.70 o
   6   1   4      733.17      727.16     43.69 o
   7   1   4       25.30       15.04     23.40 o
   8   1   4       27.60       76.02     33.06 o
   9   1   4     3697.69     3746.86    310.46 o
 -10   2   4       32.02       33.72     69.53 o
  -9   2   4     1036.41      968.54    104.49 o
  -8   2   4     5697.22     5843.95    171.42 o
  -7   2   4     1248.36     1304.37     81.18 o
  -6   2   4      127.82      127.94     28.87 o
  -5   2   4     6030.82     5920.33    100.69 o
  -4   2   4    12938.60    12674.94    168.73 o
  -3   2   4    11518.81    11382.28    148.33 o
  -2   2   4     8032.50     8002.76    106.21 o
  -1   2   4     4586.06     4769.64     67.69 o
   0   2   4    10844.63    10923.56    131.75 o
   1   2   4      984.95      998.55     29.24 o
   2   2   4     1449.85     1452.51     30.68 o
   3   2   4    12472.80    12456.81    156.82 o
   4   2   4    10183.66    10086.61    137.58 o
   5   2   4      153.79      200.22     22.08 o
   6   2   4     2137.80     2112.14     57.84 o
   7   2   4     2859.92     2962.34     96.60 o
   8   2   4     2406.29     2447.73    161.90 o
   9   2   4       18.93        4.62     83.34 o
  10   2   4     1110.81     1360.34    232.25 o
 -10   3   4     1498.73     1445.36    133.15 o
  -9   3   4      499.54      519.66     71.90 o
  -8   3   4      171.53      192.32     47.29 o
  -7   3   4     1543.40     1666.53     78.77 o
  -6   3   4    15248.62    14836.55    227.60 o
  -5   3   4     2074.78     2029.69     68.36 o
  -4   3   4     3359.42     3433.68     76.01 o
  -3   3   4    16624.24    16391.97    202.00 o
  -2   3   4    22380.87    22345.93    260.32 o
  -1   3   4      219.11      245.45     16.63 o
   0   3   4      220.55      260.17     26.60 o
   1   3   4     3131.69     3246.43     71.19 o
   2   3   4     8813.57     9060.73    118.09 o
   3   3   4     4066.85     4104.00     67.68 o
   4   3   4     4594.40     4551.44     77.41 o
   5   3   4     5491.38     5537.21     94.40 o
   6   3   4    13185.28    13295.03    187.97 o
   7   3   4       14.13       15.72     29.61 o
   8   3   4     1736.64     1803.18     90.99 o
   9   3   4      781.99      855.51    227.51 o
  10   3   4     1192.86     1038.03    220.40 o
 -10   4   4        5.29      -95.77     59.33 o
  -9   4   4     1826.31     1684.78    109.00 o
  -8   4   4      233.87      256.98     50.42 o
  -7   4   4     6097.10     5963.97    147.71 o
  -6   4   4      329.22      351.33     43.04 o
  -5   4   4    18756.77    18408.81    263.85 o
  -4   4   4     2228.67     2387.24     50.62 o
  -3   4   4    17438.81    17023.40    235.84 o
  -2   4   4       85.49      124.35     17.75 o
  -1   4   4    15940.05    15827.33    189.92 o
   0   4   4       30.13       45.56     11.43 o
   1   4   4      960.25     1061.77     35.86 o
   2   4   4     3794.76     3938.18     84.26 o
   3   4   4    14441.59    14680.78    185.16 o
   4   4   4       73.50       92.69     17.23 o
   5   4   4     1107.43     1190.65     41.84 o
   6   4   4      950.44      922.32     54.79 o
   7   4   4    11626.32    11471.04    300.00 o
   8   4   4      245.09      314.46     62.46 o
   9   4   4       41.98       27.67     54.40 o
  10   4   4       26.42      -11.85    135.09 o
 -10   5   4     2713.17     2750.42    174.07 o
  -9   5   4      455.76      372.72     76.93 o
  -8   5   4      472.87      397.37     56.90 o
  -7   5   4      127.21      112.96     40.05 o
  -6   5   4    11176.71    10706.06    269.18 o
  -5   5   4     2793.59     2619.61     84.60 o
  -4   5   4     2684.23     2679.45     65.07 o
  -3   5   4     1650.48     1623.49     48.27 o
  -2   5   4    36470.73    36352.50    613.59 o
  -1   5   4      192.33      213.14     19.19 o
   0   5   4     9984.32    10196.78    133.49 o
   2   5   4    23300.14    23200.43    277.18 o
   3   5   4     2553.73     2484.18     52.78 o
   4   5   4     9750.21     9687.24    138.29 o
   5   5   4      852.58      873.10     41.69 o
   6   5   4     8614.84     8484.84    272.15 o
   7   5   4      357.60      395.41     53.70 o
   8   5   4     1994.76     2289.03    115.22 o
   9   5   4      196.42      199.58     64.62 o
  10   5   4     1685.39     1647.10    251.21 o
 -10   6   4        6.64      -20.27     74.44 o
  -9   6   4     2598.48     2773.54    121.69 o
  -8   6   4     1490.23     1592.26     91.61 o
  -7   6   4     2367.16     2596.54    101.35 o
  -6   6   4      274.94      322.51     58.84 o
  -5   6   4     8361.64     8170.77    169.68 o
  -4   6   4     2459.65     2394.59     60.15 o
  -3   6   4     5745.56     5806.40    163.77 o
  -2   6   4     3443.66     3574.44     72.56 o
  -1   6   4     9296.87     8903.97    121.52 o
   0   6   4    10018.88    10127.83    136.64 o
   1   6   4     5958.96     6069.62    104.94 o
   2   6   4       49.62       56.11     15.63 o
   3   6   4    16856.43    16535.76    234.86 o
   4   6   4     5210.73     5240.30     91.22 o
   5   6   4       19.66       35.28     26.81 o
   6   6   4      342.68      376.25     40.00 o
   7   6   4     3769.94     3777.22    120.12 o
   8   6   4      350.19      295.74     89.49 o
   9   6   4      193.37      267.57     81.98 o
  10   6   4      533.32      667.63    154.05 o
 -10   7   4     1205.49     1365.08    227.51 o
  -9   7   4     2267.05     2326.33    114.40 o
  -8   7   4       20.63       10.24     42.81 o
  -7   7   4     1883.48     1874.55     91.50 o
  -6   7   4     4401.13     4299.19    123.44 o
  -5   7   4     3478.12     3260.23    100.18 o
  -4   7   4     2577.69     2433.35    142.99 o
  -3   7   4     4392.19     4630.53     90.10 o
  -2   7   4    13030.96    13321.57    241.04 o
  -1   7   4     8968.89     9031.40    126.48 o
   0   7   4    13280.09    13599.88    177.80 o
   1   7   4    21698.66    21465.08    264.96 o
   2   7   4    18889.19    19075.66    240.95 o
   3   7   4     3829.49     3845.09     74.38 o
   4   7   4     2721.46     2679.02     62.30 o
   5   7   4     4770.31     4845.59    106.98 o
   6   7   4     2567.13     2488.36     94.60 o
   7   7   4       18.99       10.47     41.67 o
   8   7   4     1351.93     1339.30    101.93 o
   9   7   4     2004.63     2032.81    128.77 o
  -9   8   4      638.50      673.28     77.90 o
  -8   8   4     5105.71     5466.28    161.46 o
  -7   8   4      218.89      158.81     45.81 o
  -6   8   4      149.88      107.65     47.89 o
  -5   8   4      822.64      793.22     58.33 o
  -4   8   4    12317.39    11614.43    217.44 o
  -3   8   4      113.32      124.02     30.44 o
  -2   8   4     1199.65     1224.77     46.16 o
  -1   8   4     7813.41     7685.39    156.46 o
   0   8   4    39079.21    39305.91    455.28 o
   2   8   4     9890.72     9921.72    145.86 o
   3   8   4      463.27      417.05     76.66 o
   4   8   4     8649.62     8469.69    160.87 o
   5   8   4      167.84      142.24     30.89 o
   6   8   4     3480.57     3649.69    177.19 o
   7   8   4      963.06     1152.61     93.33 o
   8   8   4     2194.14     2070.78    124.28 o
   9   8   4       10.04      -31.61     61.89 o
  -9   9   4     1779.33     1808.99    109.50 o
  -8   9   4        0.13       36.41     46.73 o
  -7   9   4     3998.30     4120.44    187.80 o
  -6   9   4       40.78       74.73     39.11 o
  -5   9   4     4534.23     4428.05    125.23 o
  -4   9   4     1607.85     1442.92     71.58 o
  -3   9   4    13122.04    12545.65    228.33 o
  -2   9   4      424.87      458.13     32.43 o
  -1   9   4     5796.12     5656.67     95.12 o
   0   9   4     1523.04     1566.92     47.63 o
   1   9   4    24471.88    24673.36    307.12 o
   2   9   4     1379.37     1491.55     50.39 o
   3   9   4     1882.73     1819.31     63.12 o
   4   9   4      798.54      831.86     50.02 o
   5   9   4    10001.30    10170.79    296.57 o
   6   9   4        6.04       12.75     42.18 o
   7   9   4      414.47      418.25     68.70 o
   8   9   4        0.55      -16.61     51.25 o
   9   9   4     3179.18     3202.32    175.83 o
  -9  10   4      140.72      158.91     60.48 o
  -8  10   4     4188.41     4111.75    145.70 o
  -7  10   4      279.41      218.59     51.08 o
  -6  10   4      703.27      693.02     65.05 o
  -5  10   4      539.84      591.82     82.44 o
  -4  10   4    21485.29    20689.48    349.26 o
  -3  10   4     7618.78     7477.03    191.56 o
  -2  10   4     3117.77     3077.31     76.53 o
  -1  10   4      604.14      712.18     35.52 o
   0  10   4    11004.86    10968.25    159.95 o
   1  10   4     1077.62     1140.86     46.05 o
   2  10   4     2158.05     2128.86     60.95 o
   3  10   4     1083.78      973.26     53.22 o
   4  10   4    12836.74    12863.16    214.37 o
   5  10   4      387.86      414.36     44.98 o
   6  10   4     5056.01     5057.83    170.57 o
   7  10   4      698.40      669.55    123.16 o
   8  10   4     2623.82     2863.91    223.12 o
   9  10   4       67.03       33.10     69.63 o
  -9  11   4      402.97      446.98     87.37 o
  -8  11   4       51.62       90.19     54.39 o
  -7  11   4     2806.60     2811.32    178.56 o
  -6  11   4     4009.48     3923.84    136.37 o
  -5  11   4     2045.24     2053.78     94.42 o
  -4  11   4      308.36      300.45     50.97 o
  -3  11   4    11818.14    11408.77    292.79 o
  -2  11   4     4535.52     4597.80    163.51 o
  -1  11   4      300.71      360.65     29.76 o
   0  11   4      125.97      149.77     29.60 o
   1  11   4     6957.68     6835.64    119.04 o
   2  11   4     5060.22     5066.05    100.02 o
   3  11   4      266.32      212.73     37.39 o
   4  11   4     2303.37     2464.41     83.75 o
   5  11   4    10767.67    10427.89    260.13 o
   6  11   4     2813.69     2765.52    177.03 o
   7  11   4      135.93      116.87     67.41 o
   8  11   4     1321.02     1255.37    114.78 o
   9  11   4     1443.07     1654.21    215.66 o
  -8  12   4      827.91      953.97     89.47 o
  -7  12   4     2595.34     2598.03    120.68 o
  -6  12   4      740.50      701.90     70.93 o
  -5  12   4     5796.17     5644.45    156.72 o
  -4  12   4     6032.26     5948.34    155.75 o
  -3  12   4     4002.72     4163.96    123.28 o
  -2  12   4       14.73       29.81     31.58 o
  -1  12   4     8703.60     8947.27    143.05 o
   0  12   4     6188.56     6288.05    127.56 o
   1  12   4     4024.62     4085.80     90.27 o
   2  12   4     3339.14     3136.15     88.76 o
   3  12   4     7740.45     7833.18    215.37 o
   4  12   4     1344.34     1246.02    112.28 o
   5  12   4      751.92      689.00    129.44 o
   6  12   4      844.44      903.99     91.17 o
   7  12   4     3793.34     3723.93    164.96 o
   8  12   4     1027.66      952.35    155.76 o
  -8  13   4        1.04      -13.62     53.65 o
  -7  13   4      663.43      654.36     76.46 o
  -6  13   4     4666.63     4482.16    147.72 o
  -5  13   4      142.77      130.02     47.40 o
  -4  13   4       53.19       81.97     41.11 o
  -3  13   4      318.21      257.54     48.19 o
  -2  13   4    15257.62    15325.75    284.57 o
  -1  13   4      191.98      229.95     46.52 o
   0  13   4     5253.38     5106.83    143.58 o
   1  13   4     1539.51     1552.16     60.72 o
   2  13   4    15635.68    15550.89    264.90 o
   3  13   4     1082.86     1081.50     77.18 o
   4  13   4     3479.37     3557.26    139.91 o
   5  13   4     1080.99     1036.85     94.33 o
   6  13   4     3936.44     3945.12    161.37 o
   7  13   4       64.45      -45.36     60.97 o
   8  13   4     1725.40     1885.23    138.68 o
  -8  14   4       21.01      -45.03    106.65 o
  -7  14   4     1306.13     1110.65    105.36 o
  -6  14   4      233.90      167.34     53.04 o
  -5  14   4     3352.14     3397.87    126.09 o
  -4  14   4      111.62       89.65     52.68 o
  -3  14   4     1965.00     1867.94     94.76 o
  -2  14   4       24.58       22.70     36.57 o
  -1  14   4    15947.04    16284.30    298.98 o
   0  14   4      815.01      855.71     48.89 o
   1  14   4     4148.24     3980.45    104.18 o
   2  14   4       20.66       10.99     32.21 o
   3  14   4    10423.12    10786.98    257.71 o
   4  14   4      204.93      170.77     57.75 o
   5  14   4      241.28      198.05    100.72 o
   6  14   4       63.94       44.65     56.26 o
   7  14   4     2928.28     2923.67    158.88 o
   8  14   4        5.93       80.58    116.13 o
  -7  15   4      350.62      398.08     74.72 o
  -6  15   4     3333.92     3419.85    142.25 o
  -5  15   4      646.11      811.31     78.66 o
  -4  15   4      553.28      523.75     65.10 o
  -3  15   4      338.46      355.56     55.87 o
  -2  15   4     6050.03     5958.44    245.61 o
  -1  15   4     1726.26     1777.67     90.82 o
   0  15   4     3819.08     3750.00    160.09 o
   1  15   4     2166.20     2145.45     81.83 o
   2  15   4    10824.19    10983.43    203.47 o
   3  15   4      238.57      210.14     50.02 o
   4  15   4     1878.24     1947.74    118.56 o
   5  15   4     1156.32     1088.17    102.83 o
   6  15   4     2536.50     2499.52    145.46 o
   7  15   4        1.25       54.02     65.05 o
  -7  16   4      682.87      590.11    165.90 o
  -6  16   4       86.55       32.73     53.02 o
  -5  16   4     1700.73     1777.43    108.14 o
  -4  16   4     4602.24     4401.08    148.22 o
  -3  16   4      256.60      213.25     51.75 o
  -2  16   4       16.23       26.24     41.89 o
  -1  16   4     7580.08     7682.66    187.98 o
   0  16   4     7072.89     6835.07    205.36 o
   1  16   4     1164.27      981.97     73.15 o
   2  16   4     1580.93     1561.54     78.05 o
   3  16   4     3677.90     3806.08    132.06 o
   4  16   4     2279.06     2310.31    130.00 o
   5  16   4      231.71      205.28     67.24 o
   6  16   4      893.42      739.21    107.76 o
   7  16   4     1190.06     1561.78    234.62 o
  -6  17   4      487.85      461.49     79.36 o
  -5  17   4     1974.92     2183.03    121.56 o
  -4  17   4      497.21      627.35     74.43 o
  -3  17   4     3869.55     3786.47    145.53 o
  -2  17   4      390.42      309.06     58.40 o
  -1  17   4     2181.39     1997.37    123.06 o
   0  17   4      772.91      869.40     88.98 o
   1  17   4     5386.73     5075.90    223.88 o
   2  17   4     1051.27     1164.05     82.27 o
   3  17   4       91.63      116.09     57.17 o
   4  17   4      237.29      198.00     64.11 o
   5  17   4     5249.02     5164.46    330.78 o
   6  17   4      547.71      495.32     89.93 o
  -5  18   4       71.08       31.98     65.33 o
  -4  18   4     6748.42     6485.89    193.17 o
  -3  18   4        1.90      -70.05     45.12 o
  -2  18   4      696.62      721.49     77.55 o
  -1  18   4      124.71       84.78     57.34 o
   0  18   4     4061.89     4098.86    193.57 o
   1  18   4        4.95      -35.61     51.96 o
   2  18   4      750.96      853.57    160.41 o
   3  18   4       38.43       62.66     58.88 o
   4  18   4     4655.85     4759.61    182.13 o
   5  18   4       29.71       78.55     63.46 o
  -5  19   4     1581.20     1582.19    166.68 o
  -4  19   4       31.98        5.27     72.18 o
  -3  19   4     4389.14     4613.88    159.62 o
  -2  19   4      142.36      173.01     90.49 o
  -1  19   4     1135.96     1259.85    109.89 o
   0  19   4       26.93       65.10     60.08 o
   1  19   4     3862.91     3498.74    271.36 o
   2  19   4      563.08      595.91    167.08 o
   3  19   4      281.30      217.91     80.83 o
   4  19   4        6.15       -3.73     63.32 o
   5  19   4     5069.90     5465.30    248.51 o
  -4  20   4     2044.49     1684.44    116.54 o
  -3  20   4      173.02      277.19    106.67 o
  -2  20   4       96.10      121.26     69.59 o
  -1  20   4     2444.87     2660.24    151.14 o
   0  20   4     3708.16     3582.41    314.02 o
   1  20   4      391.98      313.00     93.13 o
   2  20   4     1487.70     1360.34    218.03 o
   3  20   4      872.38     1078.32    203.81 o
   4  20   4     1179.04     1112.04    132.59 o
  -3  21   4      621.94      807.56    128.22 o
  -2  21   4     2330.65     2625.47    157.85 o
  -1  21   4      508.93      461.63     88.31 o
   0  21   4      890.86     1070.23    143.21 o
   1  21   4     2021.71     2146.76    180.00 o
   2  21   4     2852.05     2592.70    282.02 o
   0  22   4      149.23       75.84    125.61 o
  -9   0   5     3930.91     3799.00    251.21 o
  -7   0   5     5219.61     5235.85    235.81 o
  -5   0   5    12491.44    11605.99    232.77 o
  -3   0   5     6657.74     6883.98    144.08 o
  -1   0   5   104958.69   107015.29   1628.81 o
   1   0   5    10259.56    10299.39    179.37 o
   3   0   5    67290.70    67395.75   1044.58 o
   5   0   5        8.54       24.69     24.14 o
   7   0   5     6818.59     6690.64    169.36 o
   9   0   5       42.74       28.44    116.13 o
 -10   1   5     4476.52     4789.07    319.94 o
  -9   1   5      278.75      271.25    125.61 o
  -8   1   5      363.02      281.41     70.38 o
  -7   1   5     1320.96     1423.59     74.23 o
  -6   1   5    19303.09    19014.43    277.84 o
  -5   1   5      882.19      943.90     40.31 o
  -4   1   5     3804.57     3761.93     72.90 o
  -3   1   5     1051.79     1012.53     32.22 o
  -2   1   5    36575.04    37373.66    463.18 o
  -1   1   5    20854.07    21803.28    251.76 o
   0   1   5    15805.79    16066.68    187.82 o
   1   1   5    17390.53    17926.43    232.41 o
   2   1   5    38869.82    39968.77    443.81 o
   3   1   5     1943.70     1917.53     39.51 o
   4   1   5     5000.21     4818.35     78.72 o
   5   1   5     2092.06     2101.29     51.78 o
   6   1   5     5748.91     5615.41    110.76 o
   7   1   5        2.68        0.12     23.15 o
   8   1   5     3285.45     3488.76    139.87 o
   9   1   5      576.83      689.65    175.37 o
  10   1   5     1358.75     1135.20    227.51 o
 -10   2   5       53.27       -4.48     95.98 o
  -9   2   5     2121.04     2560.03    153.27 o
  -8   2   5     3155.60     3107.77    145.61 o
  -7   2   5     3294.98     3188.09    102.29 o
  -6   2   5     2836.45     2812.80     88.55 o
  -5   2   5    15143.41    14894.12    218.79 o
  -4   2   5    17527.15    16887.00    215.34 o
  -3   2   5      459.13      547.33     25.85 o
  -2   2   5     1396.97     1415.56     63.28 o
  -1   2   5    54847.27    55782.61    611.98 o
   0   2   5    18708.52    19780.34    228.95 o
   1   2   5      609.42      707.32     27.69 o
   2   2   5     4464.63     4495.39     98.86 o
   3   2   5    21565.72    21325.87    252.61 o
   4   2   5     9532.38     9645.13    149.49 o
   5   2   5     1040.20     1022.30     38.47 o
   6   2   5     2469.47     2408.97     69.71 o
   7   2   5     6739.91     6674.56    135.14 o
   8   2   5     2672.80     2610.88    126.99 o
   9   2   5      133.65      102.36     87.97 o
  10   2   5      221.47      350.75    175.37 o
 -10   3   5     1093.34     1216.76    130.68 o
  -9   3   5     1755.61     1791.82    132.39 o
  -8   3   5       51.31      -15.52     61.19 o
  -7   3   5     8082.98     8393.75    182.02 o
  -6   3   5     6764.20     6566.75    239.45 o
  -5   3   5    10156.22     9918.59    165.85 o
  -4   3   5      675.36      618.19     28.67 o
  -3   3   5    36409.01    35718.07    410.41 o
  -2   3   5    14856.58    15380.23    188.89 o
  -1   3   5     9966.88    10296.64    131.17 o
   0   3   5     5543.10     5937.32     82.90 o
   1   3   5    14980.82    14744.96    178.76 o
   2   3   5     5186.11     5113.33     76.56 o
   3   3   5       60.99       92.21     14.56 o
   4   3   5     4430.36     4431.66     76.81 o
   5   3   5    20487.68    20190.88    255.18 o
   6   3   5     1696.42     1709.06     61.56 o
   7   3   5        8.51        6.79     31.37 o
   8   3   5     1511.95     1444.12     90.80 o
   9   3   5     3400.87     3556.51    192.17 o
  10   3   5      284.41      248.84    163.53 o
 -10   4   5       57.71      -35.84     68.65 o
  -9   4   5      103.21       64.56     55.01 o
  -8   4   5     6191.64     6257.91    162.56 o
  -7   4   5       69.45       30.67     34.40 o
  -6   4   5     2436.84     2408.38     97.64 o
  -5   4   5     2435.04     2418.22     87.72 o
  -4   4   5    43278.04    42829.61    545.51 o
  -3   4   5      279.67      358.95     28.56 o
  -2   4   5     9282.56     9278.03    123.83 o
  -1   4   5     1459.81     1508.51     34.45 o
   0   4   5    43299.48    44135.95    491.74 o
   1   4   5      281.39      289.92     18.08 o
   2   4   5    11355.84    11001.84    144.10 o
   3   4   5     1718.99     1837.56     45.70 o
   4   4   5    21558.58    21730.89    290.38 o
   5   4   5        0.66        3.83     20.90 o
   6   4   5     6055.59     6411.95    168.56 o
   7   4   5      386.35      442.33     52.06 o
   8   4   5     5512.02     5517.09    153.59 o
   9   4   5       57.27       67.73     76.84 o
  10   4   5     1358.03     1393.52    246.47 o
 -10   5   5      107.80       37.92     97.17 o
  -9   5   5     1612.46     1705.89    140.10 o
  -8   5   5       15.13       11.92     41.47 o
  -7   5   5     9564.21     9780.48    253.13 o
  -6   5   5      157.95      209.65     40.25 o
  -5   5   5     7409.67     7205.63    154.93 o
  -4   5   5        1.78       22.07     21.27 o
  -3   5   5    33721.34    32041.78    467.29 o
  -2   5   5      261.12      312.87     26.78 o
  -1   5   5     5100.31     5051.62     78.15 o
   1   5   5    21117.99    20306.73    271.83 o
   2   5   5     6966.05     6901.51    103.23 o
   3   5   5      796.93      897.97     36.00 o
   4   5   5     1512.48     1619.81     67.83 o
   5   5   5    22433.99    22331.57    282.99 o
   6   5   5      698.70      670.08     55.52 o
   7   5   5        7.58       54.80     43.71 o
   8   5   5       22.86      -18.09     39.42 o
   9   5   5     3995.69     4586.93    219.79 o
  10   5   5      107.59      107.08     98.51 o
 -10   6   5        1.69       52.14    127.98 o
  -9   6   5      395.13      419.85     75.83 o
  -8   6   5     6250.91     6246.27    203.87 o
  -7   6   5     3567.57     3489.90    116.84 o
  -6   6   5     1843.49     1955.14     86.06 o
  -5   6   5     2309.61     2354.24    106.99 o
  -4   6   5    18552.99    18355.71    402.83 o
  -3   6   5      821.64      890.43     47.94 o
  -2   6   5    10183.37    10402.91    159.08 o
  -1   6   5     9197.95     9014.69    139.80 o
   0   6   5    43661.88    44587.58    504.34 o
   1   6   5     5937.00     6148.33     96.45 o
   2   6   5    19957.61    19816.06    267.95 o
   3   6   5     4716.51     4596.92     82.62 o
   4   6   5    11851.89    11431.15    161.87 o
   5   6   5     1375.05     1451.92     68.85 o
   6   6   5     5583.24     5424.18    153.73 o
   7   6   5     2375.62     2459.55     99.84 o
   8   6   5     1400.65     1563.18    129.09 o
   9   6   5      153.17      217.60     88.76 o
  10   6   5      943.07      758.38    173.00 o
  -9   7   5      654.77      731.02     78.19 o
  -8   7   5       56.86       -0.52     41.65 o
  -7   7   5     4083.48     4111.51    128.77 o
  -6   7   5     7262.17     7348.35    171.44 o
  -5   7   5      497.95      473.33     48.67 o
  -4   7   5      369.71      379.98     40.49 o
  -3   7   5     6126.54     5995.99    111.84 o
  -2   7   5    20287.31    19890.52    274.46 o
   0   7   5     8561.67     8998.47    129.30 o
   1   7   5    27385.34    27470.48    330.14 o
   2   7   5    25596.21    24466.39    329.14 o
   3   7   5      608.26      665.10     35.06 o
   4   7   5     2570.00     2691.43     64.83 o
   5   7   5     3198.87     3399.06    160.09 o
   6   7   5     2929.26     2914.94    101.97 o
   7   7   5        6.98        1.48     37.63 o
   8   7   5     1576.20     1825.06    142.20 o
   9   7   5     2186.50     2216.04    176.48 o
  -9   8   5     3042.13     3127.80    133.05 o
  -8   8   5      798.31      841.02    114.85 o
  -7   8   5     1482.46     1468.68     87.55 o
  -6   8   5       28.66       10.03     35.25 o
  -5   8   5     5384.56     5363.63    136.67 o
  -4   8   5     1213.21     1158.12     63.20 o
  -3   8   5     6279.14     6227.22    137.43 o
  -2   8   5     9784.60    10099.11    179.01 o
  -1   8   5    29446.40    29840.89    354.50 o
   0   8   5     3852.36     3969.01     75.36 o
   1   8   5     7472.07     7643.01    120.17 o
   2   8   5     3159.49     3000.61     67.98 o
   3   8   5    25133.06    24291.23    304.96 o
   4   8   5     2807.33     2798.71     78.73 o
   5   8   5      352.93      363.69     45.10 o
   6   8   5      506.67      581.90     59.02 o
   7   8   5     4866.25     4660.68    164.71 o
   8   8   5      228.26      178.44    128.64 o
   9   8   5       45.66       52.24     79.48 o
  -9   9   5       62.70      -42.56     51.04 o
  -8   9   5       96.29       32.01     46.92 o
  -7   9   5       33.92       76.17     43.67 o
  -6   9   5    13044.37    13155.46    260.07 o
  -5   9   5       16.20        2.32     30.71 o
  -4   9   5     2525.76     2474.62     89.60 o
  -3   9   5     1485.29     1476.95     76.28 o
  -2   9   5    25320.09    25550.58    349.08 o
  -1   9   5     8953.04     9188.19    136.39 o
   0   9   5     5675.08     5756.03     99.52 o
   1   9   5        9.13       80.60     35.69 o
   2   9   5    21651.10    21360.32    275.60 o
   3   9   5       15.12       42.39     21.70 o
   4   9   5     8462.33     8036.33    183.66 o
   5   9   5        0.51       -2.29     31.53 o
   6   9   5     6029.04     6063.09    181.87 o
   7   9   5      850.20      879.37     86.75 o
   8   9   5     3161.13     3103.49    148.58 o
   9   9   5        3.89       21.43     62.50 o
  -9  10   5     1619.55     1636.53    129.54 o
  -8  10   5      345.80      364.71     90.65 o
  -7  10   5     2011.26     1820.56     99.86 o
  -6  10   5        7.72      -27.66     53.02 o
  -5  10   5    15451.43    15026.51    281.95 o
  -4  10   5     4789.42     4718.22    129.39 o
  -3  10   5     1627.47     1524.51     72.75 o
  -2  10   5      620.16      627.11     40.58 o
  -1  10   5    19913.37    20099.17    319.69 o
   0  10   5     2573.55     2623.10     64.76 o
   1  10   5      195.80      241.77     28.30 o
   2  10   5       62.55      102.77     24.35 o
   3  10   5    15013.09    14403.61    254.92 o
   4  10   5      864.80      891.80     63.04 o
   5  10   5      334.73      325.54     47.84 o
   6  10   5      498.37      547.83     71.48 o
   7  10   5     7434.56     7806.06    230.71 o
   8  10   5      461.32      425.10     95.31 o
   9  10   5        7.35      -40.29     97.17 o
  -9  11   5      411.55      182.48    137.46 o
  -8  11   5      346.89      290.86     63.09 o
  -7  11   5     1697.26     1562.20     97.79 o
  -6  11   5     4851.92     4950.60    148.97 o
  -5  11   5     1701.73     1670.54     93.73 o
  -4  11   5     1654.72     1687.94     84.72 o
  -3  11   5     6050.26     6042.83    204.22 o
  -2  11   5    13431.91    13105.88    244.24 o
  -1  11   5     2376.18     2276.73     61.00 o
   0  11   5     2654.99     2628.60     68.31 o
   1  11   5     2712.61     2839.30     72.19 o
   2  11   5     4228.97     4303.33     91.79 o
   3  11   5     1948.56     1933.18     73.71 o
   4  11   5     5217.18     4818.56    131.59 o
   5  11   5     5326.88     5032.19    183.25 o
   6  11   5     4191.01     4181.80    194.13 o
   7  11   5      194.52       89.97     58.87 o
   8  11   5     1955.21     2130.66    146.93 o
   9  11   5      881.25     1004.85    182.48 o
  -8  12   5     2670.71     2551.73    129.65 o
  -7  12   5       50.60       -3.21     46.92 o
  -6  12   5      105.92      280.11     93.39 o
  -5  12   5     4127.38     4240.55    133.82 o
  -4  12   5     9047.17     9305.28    205.85 o
  -3  12   5     1024.39      973.17     69.22 o
  -2  12   5     1286.22     1357.83     73.93 o
  -1  12   5     5125.70     5044.76    111.79 o
   0  12   5    11857.11    11878.21    268.69 o
   1  12   5      190.34      210.90     31.62 o
   2  12   5     1554.58     1684.38     69.43 o
   3  12   5     6988.21     6743.56    160.59 o
   4  12   5     9670.31     9564.60    206.28 o
   5  12   5      313.14      401.19     67.04 o
   6  12   5     3007.51     2864.00    141.57 o
   7  12   5     1939.79     1929.66    127.87 o
   8  12   5     1406.40     1637.16    211.04 o
  -8  13   5      209.71      292.35     68.12 o
  -7  13   5     2168.79     2381.90    121.61 o
  -6  13   5      126.75      114.42     50.13 o
  -5  13   5     2501.99     2442.38    113.57 o
  -4  13   5      510.62      379.64     53.34 o
  -3  13   5    11125.15    11189.07    261.00 o
  -2  13   5      449.84      475.45     54.71 o
  -1  13   5     1714.39     1655.49     80.37 o
   0  13   5      201.87      230.92     32.22 o
   1  13   5    16110.77    16081.85    229.78 o
   2  13   5       26.87       26.39     29.02 o
   3  13   5     1478.95     1400.40     70.70 o
   4  13   5     1968.62     1955.72     93.56 o
   5  13   5     6834.65     6976.62    213.87 o
   6  13   5       10.35      -13.09     62.27 o
   7  13   5        2.46       32.23     59.09 o
   8  13   5       34.22       92.50     68.75 o
  -7  14   5      284.75      204.20     61.77 o
  -6  14   5      172.41      117.24     53.68 o
  -5  14   5       14.69       17.05     42.64 o
  -4  14   5     4448.28     4265.85    138.08 o
  -3  14   5      239.65      302.57     51.34 o
  -2  14   5     2296.40     2289.23     99.43 o
  -1  14   5       48.18       47.57     36.75 o
   0  14   5    15041.17    15403.37    249.59 o
   1  14   5      661.63      694.28     52.70 o
   2  14   5     6443.01     6406.45    198.42 o
   3  14   5        9.44       16.65     45.85 o
   4  14   5     5871.25     5748.40    186.60 o
   6  14   5     1799.76     1811.40    124.72 o
   7  14   5       23.47        1.85     61.74 o
  -7  15   5     2058.40     2079.70    176.17 o
  -6  15   5      600.80      573.82     75.99 o
  -5  15   5      352.30      354.78     63.97 o
  -4  15   5        7.25       22.87     42.17 o
  -3  15   5     4298.23     4178.28    136.53 o
  -2  15   5     3184.20     3332.98    159.84 o
  -1  15   5     1103.96     1078.06     75.70 o
   0  15   5       39.43       24.12     39.25 o
   1  15   5    15623.34    15415.86    254.12 o
   2  15   5     3932.84     4345.90    185.75 o
   3  15   5      435.38      371.30     53.53 o
   4  15   5      650.45      590.26     78.18 o
   5  15   5     3188.30     3002.49    149.71 o
   6  15   5      568.94      402.37     81.13 o
   7  15   5       14.54       34.72     65.67 o
  -6  16   5      109.57       51.33     55.09 o
  -5  16   5     1688.93     1697.47    130.67 o
  -4  16   5     1337.60     1391.31     95.78 o
  -3  16   5     2328.96     2437.05    113.78 o
  -2  16   5     2828.36     2954.51    118.34 o
  -1  16   5     2729.80     2752.83    112.33 o
   0  16   5     2047.41     1999.02    115.84 o
   1  16   5      581.01      473.89     58.23 o
   2  16   5     1467.75     1471.05     76.45 o
   3  16   5     4512.46     4522.68    163.17 o
   4  16   5     2712.45     2692.44    174.79 o
   5  16   5        0.68       25.55     57.08 o
   6  16   5     1195.77     1145.65    114.25 o
   7  16   5     1425.81     1322.42    227.51 o
  -6  17   5     2613.74     2561.83    136.51 o
  -5  17   5      238.06      194.51     62.60 o
  -4  17   5      695.62      592.85     74.93 o
  -3  17   5     1794.61     1911.82    106.38 o
  -2  17   5     6270.34     6268.98    219.07 o
  -1  17   5      220.24      197.29     60.84 o
   0  17   5      651.51      548.10     76.37 o
   1  17   5      930.02      816.36     87.10 o
   2  17   5     3284.66     3377.89    152.88 o
   3  17   5      353.04      309.92     68.81 o
   4  17   5     1444.12     1513.36    113.63 o
   5  17   5      868.91      654.79     91.33 o
   6  17   5     2859.87     2839.39    162.02 o
  -5  18   5     4053.11     4178.15    157.78 o
  -4  18   5        0.99       11.51     51.52 o
  -3  18   5     1416.78     1351.05     97.66 o
  -2  18   5      180.58      132.54     53.62 o
  -1  18   5     3660.91     3634.72    161.79 o
   0  18   5        4.06      -48.98     47.89 o
   1  18   5      230.93      230.72     66.70 o
   2  18   5      249.34       30.81    101.91 o
   3  18   5     4737.67     4471.61    171.17 o
   4  18   5       33.20       16.72     58.62 o
   5  18   5      117.67       97.97     71.08 o
  -5  19   5      129.04      -18.96    116.13 o
  -4  19   5      564.53      486.70     76.34 o
  -3  19   5      518.14      585.93     78.12 o
  -2  19   5     3656.30     3430.91    166.61 o
  -1  19   5       18.25      -46.59     55.67 o
   0  19   5      766.30      609.90     87.90 o
   1  19   5      198.05      244.22     85.27 o
   2  19   5     2444.43     2189.82    246.47 o
   3  19   5      251.26      225.14    130.35 o
   4  19   5     2425.50     2639.02    147.82 o
   5  19   5       99.61       57.56     79.72 o
  -4  20   5      830.19      719.30    221.59 o
  -3  20   5      766.89      801.56    115.51 o
  -2  20   5      445.65      488.61     88.87 o
  -1  20   5     2545.14     2421.12    246.12 o
   0  20   5     1264.07     1313.84    116.39 o
   1  20   5      320.13      450.29    142.20 o
   2  20   5      212.27      109.02    127.98 o
   3  20   5     2765.96     2834.44    291.50 o
   4  20   5     1154.78     1303.46    187.22 o
  -2  21   5      621.95      591.49    121.49 o
  -1  21   5      267.51      322.26     81.73 o
   0  21   5      568.45      518.30    115.48 o
   1  21   5     3290.66     2763.34    279.65 o
 -10   0   6      504.38      360.23    132.72 o
  -8   0   6    11169.09    10776.08    445.55 o
  -6   0   6     1733.02     1579.73    232.25 o
  -4   0   6    32831.63    32208.56    539.58 o
  -2   0   6    21018.49    21162.30    411.41 o
   0   0   6    59275.96    59514.44    919.58 o
   2   0   6    22545.74    21859.15    358.68 o
   4   0   6    18211.99    17870.86    313.25 o
   6   0   6     7635.17     7348.75    169.83 o
   8   0   6     2413.52     2536.73    221.59 o
 -10   1   6      205.95      296.24    118.50 o
  -9   1   6     2177.42     2135.78    203.81 o
  -8   1   6      219.30       97.17     55.30 o
  -7   1   6     9864.05     9933.64    237.38 o
  -6   1   6     2072.12     2080.01     69.64 o
  -5   1   6     3601.63     3487.06     84.79 o
  -4   1   6     1996.36     2062.21     51.95 o
  -3   1   6    45187.86    43994.91    500.27 o
  -2   1   6     5968.76     5691.64     86.00 o
   0   1   6     2133.89     2108.51     39.48 o
   1   1   6   155890.17   153153.44   1801.86 o
   2   1   6     2548.62     2557.01     53.37 o
   3   1   6     1430.97     1496.65     37.09 o
   4   1   6     1988.93     1907.62     44.32 o
   5   1   6    26268.21    25228.61    307.52 o
   6   1   6     1956.80     1902.94     71.91 o
   7   1   6       14.96       72.56     35.01 o
   8   1   6      535.46      700.68     78.68 o
  10   1   6       86.70      163.53    156.42 o
 -10   2   6       76.52       -1.62     73.68 o
  -9   2   6     1902.15     1847.08    135.71 o
  -8   2   6     7684.75     7595.00    207.92 o
  -7   2   6      533.25      610.87     66.73 o
  -6   2   6      877.07      911.95     51.67 o
  -5   2   6    13185.77    12951.95    203.27 o
  -4   2   6    24779.18    24401.10    297.88 o
  -3   2   6    13911.42    13984.57    194.17 o
  -2   2   6     9675.57     9620.20    167.64 o
  -1   2   6    30754.31    31756.37    361.24 o
   0   2   6    35666.66    37316.77    417.94 o
   1   2   6     3910.85     3922.61     72.83 o
   2   2   6    13399.96    13486.17    187.30 o
   3   2   6    28997.31    29188.51    337.52 o
   4   2   6    11870.98    11660.60    171.34 o
   5   2   6      936.47     1001.12     45.56 o
   6   2   6     6700.28     6551.89    126.99 o
   7   2   6     5843.33     6149.08    266.21 o
   8   2   6     1096.69     1161.13     96.90 o
   9   2   6        8.05        7.11    120.87 o
  10   2   6     1494.58     1485.95    248.84 o
 -10   3   6     2296.13     2874.73    253.58 o
  -9   3   6      262.27      314.32     81.16 o
  -8   3   6     1056.01     1049.09     86.65 o
  -7   3   6     2453.62     2494.82     95.30 o
  -6   3   6    14045.15    14082.31    350.28 o
  -5   3   6      973.07     1068.77     63.74 o
  -4   3   6     9332.80     9126.63    132.73 o
  -3   3   6    26148.84    25756.02    306.82 o
  -2   3   6    48899.41    48747.03    555.01 o
  -1   3   6     3178.26     3484.15     59.08 o
   0   3   6    14163.28    14125.72    173.82 o
   1   3   6     9870.08     9758.76    144.94 o
   2   3   6    24319.70    23603.94    308.33 o
   3   3   6     1722.35     1844.46     41.71 o
   4   3   6    17206.88    16812.88    213.12 o
   5   3   6    12044.47    11675.83    217.88 o
   6   3   6     8281.03     8451.12    152.42 o
   7   3   6       77.83       90.48     38.32 o
   8   3   6     2562.70     2954.53    140.39 o
   9   3   6     1323.14     1427.54    117.92 o
  10   3   6      935.51      642.25    199.07 o
  -9   4   6     2806.24     2907.87    140.66 o
  -8   4   6      302.82      317.04     78.08 o
  -7   4   6     3206.87     3125.04    108.04 o
  -6   4   6       27.36       38.75     33.52 o
  -5   4   6    38927.23    38032.34    639.61 o
  -4   4   6     3431.51     3488.27     82.00 o
  -3   4   6     6374.46     6061.56     93.21 o
  -2   4   6      227.95      278.19     29.50 o
  -1   4   6    48917.58    47341.19    529.27 o
   0   4   6     2567.80     2694.97     50.52 o
   1   4   6      689.53      714.26     25.12 o
   2   4   6     1334.18     1383.38     39.82 o
   3   4   6    31847.11    31667.15    368.88 o
   4   4   6       37.73       29.57     16.52 o
   5   4   6      233.68      241.45     30.69 o
   6   4   6      738.96      814.81     48.80 o
   7   4   6    20064.61    20549.65    352.96 o
   8   4   6      141.46      209.15     76.60 o
   9   4   6      252.80      301.85     90.30 o
  10   4   6       93.25      213.29    156.42 o
  -9   5   6      143.78       89.12     63.54 o
  -8   5   6      534.34      551.62     63.89 o
  -7   5   6       76.56       85.49     48.18 o
  -6   5   6    16844.86    17273.99    303.14 o
  -5   5   6      945.75      920.32     58.53 o
  -4   5   6     7634.03     7500.69    134.91 o
  -3   5   6     1837.94     1757.96     55.16 o
  -2   5   6    56051.48    56252.13    628.42 o
  -1   5   6     1226.59     1283.25     35.16 o
   0   5   6    18703.70    18648.74    227.43 o
   1   5   6       22.81       70.53     30.12 o
   2   5   6    34453.32    34246.18    676.12 o
   3   5   6     8053.75     7885.17    118.19 o
   4   5   6    15906.09    15517.60    228.41 o
   5   5   6     1011.19     1082.08     63.42 o
   6   5   6     9381.00     9536.88    195.90 o
   7   5   6        6.83      -16.70     36.80 o
   8   5   6     4037.29     4360.17    171.17 o
   9   5   6      148.71      145.61     87.04 o
  10   5   6      764.17      841.33    180.11 o
  -9   6   6     3894.49     4220.77    167.96 o
  -8   6   6     2348.15     2369.18    108.20 o
  -7   6   6     1087.59     1177.79     78.01 o
  -6   6   6       85.93       71.09     32.79 o
  -5   6   6    13449.47    12976.47    240.09 o
  -4   6   6     3458.52     3351.59     81.95 o
  -3   6   6     4747.14     4853.09    133.14 o
  -2   6   6     4825.02     4530.87    104.71 o
  -1   6   6    43832.42    43805.36    497.79 o
   0   6   6    13968.35    14313.96    184.93 o
   1   6   6      412.15      439.06     26.18 o
   2   6   6     4818.73     4930.65    113.23 o
   3   6   6    37365.11    36230.08    468.75 o
   4   6   6     6034.05     5801.30    113.08 o
   5   6   6     1268.31     1379.40    124.51 o
   6   6   6      531.60      494.78     51.91 o
   7   6   6     6418.78     6882.17    171.14 o
   8   6   6      559.60      743.45    150.49 o
   9   6   6       26.55       48.22     78.88 o
  -9   7   6      524.89      484.21     80.94 o
  -8   7   6       68.74       46.12     46.31 o
  -7   7   6     3995.13     3947.00    128.08 o
  -6   7   6     5229.19     5301.67    141.89 o
  -5   7   6     1329.96     1409.54     73.15 o
  -4   7   6     1846.27     1829.18     74.49 o
  -3   7   6    15059.83    14869.15    223.34 o
  -2   7   6    13369.48    13181.15    198.73 o
  -1   7   6     2295.12     2465.52     69.83 o
   0   7   6    11214.47    10875.93    151.36 o
   1   7   6    46116.52    46415.70    531.87 o
   2   7   6    18428.00    19094.56    244.31 o
   3   7   6      876.11      913.26     40.81 o
   4   7   6     5418.60     5349.60    110.32 o
   5   7   6     8360.69     8348.81    202.36 o
   6   7   6     2376.81     2348.56    123.47 o
   7   7   6        1.89       -4.25     37.41 o
   8   7   6     1602.30     1630.76    146.44 o
   9   7   6     2716.68     3054.03    439.62 o
  -9   8   6      733.34      825.81     86.53 o
  -8   8   6     6130.26     6229.98    176.45 o
  -7   8   6     1016.23     1138.17     81.46 o
  -6   8   6      849.31      930.93     69.89 o
  -5   8   6     1662.90     1630.62     79.18 o
  -4   8   6    15123.16    14208.02    256.11 o
  -3   8   6       38.48       79.73     24.76 o
  -2   8   6     5926.74     5772.41    110.78 o
  -1   8   6     6794.18     6802.98    108.44 o
   0   8   6    29228.84    27967.71    337.88 o
   1   8   6       29.30       46.94     19.75 o
   2   8   6    10479.14    10408.80    153.92 o
   3   8   6     2994.63     2995.95     70.48 o
   4   8   6    14219.72    13825.45    378.00 o
   5   8   6        7.90       21.05     32.06 o
   6   8   6     4954.84     5224.29    164.74 o
   7   8   6      795.61      756.61     70.45 o
   8   8   6     1703.97     1936.86    139.24 o
   9   8   6      199.20      250.73     97.36 o
  -9   9   6      973.96      885.06     86.59 o
  -8   9   6       74.88       71.39     49.89 o
  -7   9   6     8735.17     8654.66    271.60 o
  -6   9   6        2.53       29.60     37.64 o
  -5   9   6      862.93      717.42     71.15 o
  -4   9   6       35.04       31.68     31.26 o
  -3   9   6    23002.27    21757.13    354.16 o
  -2   9   6      568.70      620.65     67.33 o
  -1   9   6     2586.46     2690.52     74.11 o
   0   9   6     3068.98     3376.89     72.34 o
   1   9   6    38586.06    38298.69    454.00 o
   2   9   6      238.10      298.89     29.98 o
   3   9   6      160.16      231.55     39.89 o
   4   9   6        0.27        1.77     31.81 o
   5   9   6    15081.36    15071.52    280.03 o
   6   9   6        0.91       -8.65     40.26 o
   7   9   6        2.32        2.75     60.32 o
   8   9   6       70.42       88.01     59.19 o
   9   9   6     3617.44     3796.87    222.93 o
  -9  10   6      182.43      141.82     95.48 o
  -8  10   6     3623.79     3906.53    144.68 o
  -7  10   6       99.57       46.29     57.49 o
  -6  10   6     1021.00     1042.17    105.70 o
  -5  10   6     1432.72     1426.11     80.83 o
  -4  10   6    17387.66    17209.17    325.99 o
  -3  10   6      714.46      804.86     68.76 o
  -2  10   6     5433.15     5651.29    116.63 o
  -1  10   6     1462.58     1541.16     50.72 o
   0  10   6    14101.26    13789.05    193.26 o
   1  10   6      258.52      275.30     29.91 o
   2  10   6     8056.99     7717.96    149.97 o
   3  10   6     2701.52     2523.99    103.25 o
   4  10   6     7848.87     7341.66    168.41 o
   5  10   6       11.80       43.27     37.21 o
   6  10   6     6134.22     6247.28    166.54 o
   7  10   6     1079.87     1366.21    173.00 o
   8  10   6     2124.13     2004.32    178.34 o
  -8  11   6      113.68      189.96     60.19 o
  -7  11   6     2940.53     2903.11    143.02 o
  -6  11   6     4243.70     4149.57    138.20 o
  -5  11   6     2351.97     2393.11    101.31 o
  -4  11   6     1365.85     1419.35     96.81 o
  -3  11   6    19796.46    19124.00    330.16 o
  -2  11   6     8837.95     8564.95    182.05 o
  -1  11   6      218.47      196.89     31.98 o
   0  11   6      774.08      789.95     46.84 o
   1  11   6     6793.03     7082.94    172.76 o
   2  11   6     4663.00     4584.08     96.72 o
   3  11   6       73.06       53.12     37.99 o
   4  11   6     1561.49     1327.96     77.15 o
   5  11   6    11008.65    11040.99    232.77 o
   6  11   6     2387.05     2308.87    126.80 o
   7  11   6       13.08      -37.92     63.68 o
   8  11   6     1147.68     1193.75    110.90 o
  -8  12   6      470.77      583.67     78.47 o
  -7  12   6     1069.98      963.35     85.14 o
  -6  12   6      879.81      861.65     77.09 o
  -5  12   6     7292.08     7209.01    182.53 o
  -4  12   6     2886.55     3076.43    254.92 o
  -3  12   6      281.03      294.18     62.60 o
  -2  12   6      254.59      351.97     47.50 o
  -1  12   6    11988.73    12106.04    203.51 o
   0  12   6     2694.68     2869.10     73.88 o
   1  12   6      463.35      563.62     40.68 o
   2  12   6     2755.40     2849.54    127.18 o
   3  12   6     9319.13     8842.43    222.34 o
   4  12   6      615.28      617.07     76.74 o
   5  12   6      436.21      441.41     59.38 o
   6  12   6     2476.50     2517.78    134.71 o
   7  12   6     4812.23     4467.78    325.87 o
   8  12   6      485.02      385.31     81.78 o
  -8  13   6      375.47      277.37    113.76 o
  -7  13   6      601.03      550.87     73.85 o
  -6  13   6     4116.35     4125.25    142.99 o
  -5  13   6       11.56      -21.65     39.78 o
  -4  13   6     1241.13     1346.54     84.53 o
  -3  13   6      226.96      315.36     60.20 o
  -2  13   6     9558.01     9485.28    204.75 o
  -1  13   6     1854.38     1878.50     86.49 o
   0  13   6     5492.31     5437.67    122.00 o
   1  13   6     2117.83     2130.08     68.21 o
   2  13   6    10911.02    10772.31    194.71 o
   3  13   6     1393.40     1396.55     92.30 o
   4  13   6     3777.26     3717.21    155.98 o
   5  13   6      442.38      397.74     70.69 o
   6  13   6     2755.58     2708.66    142.81 o
   7  13   6        7.87       -3.04     71.21 o
   8  13   6     1856.59     1694.50    218.03 o
  -7  14   6      995.86      902.46    100.91 o
  -6  14   6        0.66      -73.72     40.90 o
  -5  14   6     3136.65     3010.96    125.36 o
  -4  14   6       37.94       51.41     44.06 o
  -3  14   6      978.83      871.13     72.45 o
  -2  14   6       69.89       77.63     40.42 o
  -1  14   6    16429.31    16435.29    360.54 o
   0  14   6      638.65      661.66     52.03 o
   1  14   6      665.35      740.57     55.54 o
   2  14   6       10.46       43.20     36.64 o
   3  14   6    12521.47    12140.37    413.55 o
   4  14   6      606.51      668.64     69.24 o
   5  14   6        0.90       36.08     66.78 o
   6  14   6        4.56      127.01     84.68 o
   7  14   6     2402.81     2562.11    183.77 o
  -7  15   6      831.76      806.79    112.25 o
  -6  15   6     2312.59     2414.89    147.43 o
  -5  15   6      103.95      173.64     53.67 o
  -4  15   6      941.79      949.05     81.33 o
  -3  15   6      715.18      649.03     68.77 o
  -2  15   6     3072.99     3221.39    118.71 o
  -1  15   6     1222.29     1098.93     77.01 o
   0  15   6     4235.74     4384.72    132.48 o
   1  15   6     3491.80     3530.78    159.45 o
   2  15   6     6907.86     7316.04    452.56 o
   3  15   6       40.10       53.38     47.57 o
   4  15   6     2308.78     2414.74    130.67 o
   5  15   6      867.91      840.12    134.34 o
   6  15   6     1428.15     1203.49    112.20 o
   7  15   6        1.52       -1.56     75.90 o
  -6  16   6      521.11      584.61     79.52 o
  -5  16   6     1593.76     1320.94     98.76 o
  -4  16   6     2105.08     2111.34    111.52 o
  -3  16   6       14.24       -4.31     43.60 o
  -2  16   6      448.95      356.95     60.01 o
  -1  16   6     3321.03     3277.44    119.86 o
   0  16   6     3981.34     4077.10    225.31 o
   1  16   6      168.20      222.16     58.35 o
   2  16   6     1549.91     1408.96     83.40 o
   3  16   6     2848.49     3051.29    147.77 o
   4  16   6     1651.24     1374.50    133.28 o
   5  16   6       98.84       79.39     75.41 o
   6  16   6      983.42      864.11    126.79 o
  -6  17   6      467.43      454.72     89.37 o
  -5  17   6      677.02      674.14     82.21 o
  -4  17   6      275.54      220.71     58.57 o
  -3  17   6     5186.63     5223.01    163.04 o
  -2  17   6      424.81      348.17     66.02 o
  -1  17   6      581.48      531.76     64.90 o
   0  17   6     1142.45     1064.31     95.74 o
   1  17   6     2883.78     2710.38    169.35 o
   2  17   6      491.75      500.37     71.37 o
   3  17   6        1.30       37.66     52.86 o
   4  17   6      167.31      148.30     63.90 o
   5  17   6     3868.77     3440.06    200.26 o
   6  17   6      263.48      214.08    100.72 o
  -5  18   6        7.43      -97.43     51.86 o
  -4  18   6     4108.07     4370.10    204.56 o
  -3  18   6       79.52       49.72     53.53 o
  -2  18   6     1298.75     1373.29    102.62 o
  -1  18   6        2.21       21.03     56.48 o
   0  18   6     2399.63     2311.39    132.17 o
   1  18   6       11.62       32.65     67.85 o
   2  18   6     1354.16     1552.30    218.03 o
   3  18   6       17.82       -6.73     55.56 o
   4  18   6     2080.16     1771.18    126.44 o
   5  18   6        1.20      -36.19     61.35 o
  -4  19   6       17.41      -13.45     53.74 o
  -3  19   6     3323.00     3226.82    138.76 o
  -2  19   6      120.50       43.45     64.83 o
  -1  19   6      561.92      708.57    127.35 o
   0  19   6      218.45      239.48     87.69 o
   1  19   6     2413.17     2488.59    173.77 o
   2  19   6      250.41      199.07    130.35 o
   3  19   6       33.82       28.44    101.91 o
   4  19   6       11.29      -59.83     59.26 o
  -3  20   6        4.82      -10.46     67.08 o
  -2  20   6      307.62      359.85    136.77 o
  -1  20   6     1815.08     2111.81    298.80 o
   0  20   6     1357.72     1062.33    135.71 o
   1  20   6       26.73       18.96    116.13 o
   2  20   6     1300.63     1000.11    199.07 o
   3  20   6      838.87      763.12    184.85 o
  -2  21   6      988.31      975.93    268.99 o
  -1  21   6      321.55      303.35    135.09 o
   0  21   6     1055.54     1258.43    194.33 o
  -9   0   7     8035.07     8083.83    393.41 o
  -7   0   7      903.74      979.21    259.51 o
  -5   0   7    14839.15    14431.67    415.32 o
  -3   0   7     1034.68     1180.58    102.87 o
  -1   0   7   114904.57   116269.34   1776.48 o
   1   0   7      267.71      372.01     77.07 o
   3   0   7    93661.20    92854.38   2339.53 o
   5   0   7       58.20       74.11     30.87 o
   7   0   7     9236.27     9297.07    341.27 o
   9   0   7       25.56      109.02    130.35 o
  -9   1   7       61.13       59.54     60.26 o
  -8   1   7      499.18      509.82     81.16 o
  -7   1   7     2679.33     2707.58    141.97 o
  -6   1   7    14166.02    13941.60    300.20 o
  -5   1   7      135.28      147.06     29.45 o
  -4   1   7     4050.53     3914.27     75.58 o
  -3   1   7     4471.11     4506.80     78.91 o
  -2   1   7    35575.49    35181.48    404.59 o
  -1   1   7     4533.00     4635.79     73.37 o
   0   1   7    30064.09    30544.05    348.14 o
   1   1   7    11664.02    11699.09    167.76 o
   2   1   7    33222.86    32624.35    438.40 o
   3   1   7     1351.65     1328.19     34.62 o
   4   1   7    17748.20    17561.40    220.15 o
   5   1   7     2901.18     2821.53     72.89 o
   6   1   7     4282.81     4288.08    140.59 o
   7   1   7        8.89      -24.50     33.22 o
   8   1   7     6675.95     7027.67    210.10 o
   9   1   7      601.67      813.03    199.07 o
  10   1   7      429.82      566.16    137.29 o
  -9   2   7     1645.89     1617.22    132.36 o
  -8   2   7     1631.00     1717.22    127.13 o
  -7   2   7     2930.66     2915.63    117.47 o
  -6   2   7     1888.94     1908.68     69.79 o
  -5   2   7    17180.52    16954.18    335.38 o
  -4   2   7    13005.94    12672.31    174.17 o
  -3   2   7       22.97       63.13     25.03 o
  -2   2   7     5350.38     5340.37     85.00 o
  -1   2   7    49678.22    49394.05    551.36 o
   0   2   7    18905.85    18823.53    225.11 o
   1   2   7      358.42      444.11     27.42 o
   2   2   7    16782.91    16368.79    302.13 o
   3   2   7    39367.71    39546.01    498.40 o
   4   2   7     5111.24     4857.42     94.36 o
   5   2   7      549.62      614.95     38.90 o
   6   2   7     6996.26     6906.99    154.98 o
   7   2   7    11724.16    11860.56    234.13 o
   8   2   7     1296.12     1303.79    106.62 o
   9   2   7      449.67      594.41    174.19 o
  10   2   7     1034.57     1291.61    258.32 o
  -9   3   7      293.67      147.35     70.85 o
  -8   3   7      208.40      147.54     54.68 o
  -7   3   7     9161.13     9419.43    200.39 o
  -6   3   7     5400.18     6146.99    547.65 o
  -5   3   7     1183.80     1216.21     56.21 o
  -4   3   7     2112.09     2050.82     63.55 o
  -3   3   7    49554.54    48730.29    553.82 o
  -2   3   7     8660.63     8751.51    123.11 o
  -1   3   7     3601.48     3774.76     65.00 o
   0   3   7     3388.33     3532.44     69.06 o
   1   3   7    34524.21    34217.77    434.67 o
   2   3   7     7421.29     7311.13    119.91 o
   3   3   7      215.34      223.93     24.26 o
   4   3   7     3757.53     3572.24     79.61 o
   5   3   7    26991.57    26694.32    364.14 o
   6   3   7     1757.63     1783.03     65.52 o
   7   3   7      100.40       39.31     47.08 o
   8   3   7     1348.91     1401.67    105.87 o
   9   3   7     5333.39     6190.00    256.77 o
  10   3   7      175.41       78.21    146.94 o
  -9   4   7       54.69       48.08     56.41 o
  -8   4   7     5335.59     5200.96    174.60 o
  -7   4   7        2.15       -8.17     34.31 o
  -6   4   7     4961.26     5030.23    131.89 o
  -5   4   7      453.51      583.59     50.66 o
  -4   4   7    28357.85    26936.28    367.70 o
  -3   4   7     2404.62     2416.31     53.70 o
  -2   4   7    20485.93    20297.02    248.59 o
  -1   4   7     3981.58     4251.55     86.39 o
   0   4   7    27578.80    28038.04    327.39 o
   1   4   7        5.99      -10.10     10.86 o
   2   4   7    20908.18    20490.64    278.70 o
   3   4   7     1961.91     2031.00     70.62 o
   4   4   7    13943.34    13948.16    210.22 o
   5   4   7      397.85      426.34     36.62 o
   6   4   7    13389.65    13840.21    267.78 o
   7   4   7      784.27      775.33     79.95 o
   8   4   7     2288.67     2425.24    199.23 o
   9   4   7        6.13      -46.04     62.48 o
  -9   5   7      606.71      592.89     96.50 o
  -8   5   7       29.31       33.74     51.81 o
  -7   5   7     8664.29     8937.95    200.73 o
  -6   5   7      410.64      380.96     48.98 o
  -5   5   7     3424.96     3444.00    129.79 o
  -4   5   7     1365.43     1342.32     63.61 o
  -3   5   7    48964.27    48687.52    689.57 o
  -2   5   7      492.90      472.27     24.55 o
  -1   5   7     1318.47     1319.12     37.93 o
   0   5   7     4787.32     4979.38     81.48 o
   1   5   7    45680.52    45719.66    518.28 o
   2   5   7      557.03      549.95     24.66 o
   3   5   7        0.17       51.43     21.94 o
   4   5   7      217.72      240.18     36.42 o
   5   5   7    31997.15    31471.02    425.29 o
   6   5   7       34.30       27.97     32.67 o
   7   5   7      551.02      534.50     71.55 o
   8   5   7      284.65      366.22     86.29 o
   9   5   7     5345.20     6110.44    396.96 o
  -9   6   7     1236.92     1189.02    107.40 o
  -8   6   7     3841.59     4058.25    135.86 o
  -7   6   7      419.46      364.80     53.29 o
  -6   6   7     1724.38     1819.59     85.80 o
  -5   6   7     2799.38     2725.54     98.55 o
  -4   6   7    13675.48    13465.50    224.39 o
  -3   6   7      108.23      121.58     25.87 o
  -2   6   7     6321.99     6422.21    100.15 o
  -1   6   7    19517.35    19418.28    241.97 o
   0   6   7    34974.25    35073.46    408.25 o
   1   6   7       52.26       48.41     16.23 o
   2   6   7    17382.96    16863.95    300.05 o
   3   6   7     9259.90     9045.51    152.25 o
   4   6   7     9586.35     9671.70    164.53 o
   5   6   7      632.62      653.01     45.29 o
   6   6   7     5656.38     5850.46    146.82 o
   7   6   7     2341.91     2364.41    147.65 o
   8   6   7     1936.56     2207.03    145.94 o
   9   6   7      187.75      199.07     95.04 o
  -9   7   7      766.80      882.30    100.01 o
  -8   7   7      737.46      829.99     77.90 o
  -7   7   7     4358.07     4373.32    175.48 o
  -6   7   7     4451.95     4492.14    131.38 o
  -5   7   7      760.00      830.92     61.25 o
  -4   7   7     2564.20     2626.61     87.20 o
  -3   7   7     6400.33     6266.52    121.28 o
  -2   7   7     8022.74     7800.08    136.54 o
  -1   7   7     3326.61     3533.14     69.56 o
   0   7   7    19001.58    18428.38    234.56 o
   1   7   7    37595.13    37839.41    442.80 o
   2   7   7    12763.77    13084.93    180.21 o
   3   7   7      306.27      352.12     34.08 o
   4   7   7     8491.53     8303.97    150.46 o
   5   7   7     6208.74     6027.82    147.12 o
   6   7   7     1815.61     1921.80    109.12 o
   7   7   7      120.07      217.90     50.24 o
   8   7   7     2177.53     2277.36    171.96 o
   9   7   7     1854.56     1956.46    171.95 o
  -9   8   7     3191.20     3347.22    247.81 o
  -8   8   7      954.36      911.00     83.17 o
  -7   8   7      601.26      524.72     64.94 o
  -6   8   7      134.56      179.32     45.36 o
  -5   8   7    12389.41    12023.98    236.47 o
  -4   8   7     2100.81     2077.62     81.80 o
  -3   8   7      392.30      350.47     54.24 o
  -2   8   7     1621.86     1484.53     55.37 o
  -1   8   7    38197.88    39167.84    458.80 o
   0   8   7     3359.10     3432.49     81.43 o
   1   8   7      682.59      703.49     36.34 o
   2   8   7      799.93      852.26     40.02 o
   3   8   7    34404.90    32759.80    521.12 o
   4   8   7     4277.48     4076.66    113.26 o
   5   8   7      347.20      377.17     47.20 o
   6   8   7      580.36      611.80     61.97 o
   7   8   7     5391.01     5541.87    158.32 o
   8   8   7      165.88      244.89     90.31 o
   9   8   7      119.03      124.62     91.11 o
  -9   9   7       63.90      126.11     94.14 o
  -8   9   7      499.89      402.74     66.10 o
  -7   9   7       29.84       64.42     44.16 o
  -6   9   7     8885.51     8945.32    205.47 o
  -5   9   7     1346.29     1316.09     77.78 o
  -4   9   7     5045.88     4889.11    129.84 o
  -3   9   7      205.91      221.76     37.78 o
  -2   9   7    13874.73    13748.25    215.42 o
  -1   9   7      868.73      995.44     41.32 o
   0   9   7    12184.55    11867.99    170.73 o
   1   9   7       36.94       61.83     31.82 o
   2   9   7    11715.44    11617.31    227.76 o
   3   9   7     2711.23     2594.00     85.35 o
   4   9   7    10020.47     9624.38    225.16 o
   5   9   7       18.93        4.38     34.36 o
   6   9   7     4581.55     4505.49    136.85 o
   7   9   7       60.36       10.39     51.61 o
   8   9   7     3700.17     3749.78    311.65 o
  -8  10   7      152.98      133.37     54.67 o
  -7  10   7      721.77      696.62     74.87 o
  -6  10   7     1791.89     1759.03     94.70 o
  -5  10   7    15392.72    15148.33    287.97 o
  -4  10   7     1646.71     1454.19    135.46 o
  -3  10   7     1586.15     1546.08     75.70 o
  -2  10   7     1886.00     1865.36     72.54 o
  -1  10   7    24958.76    24631.46    346.03 o
   0  10   7      435.09      490.61     36.57 o
   1  10   7      230.32      291.44     36.38 o
   2  10   7      752.24      811.65     87.09 o
   3  10   7    15533.37    14912.82    270.00 o
   4  10   7       74.49       94.52     37.83 o
   5  10   7       13.81       -4.91     35.24 o
   6  10   7     1032.19     1119.26     80.22 o
   7  10   7     8258.82     7696.09    380.75 o
   8  10   7      110.03       77.52     79.60 o
  -8  11   7      158.75      132.67     59.47 o
  -7  11   7     1735.97     1729.56    172.40 o
  -6  11   7     3700.06     3748.38    142.30 o
  -5  11   7      109.17       97.36     42.90 o
  -4  11   7     1169.14     1239.38    104.30 o
  -3  11   7     8874.30     9059.49    203.87 o
  -2  11   7    11273.68    11484.86    245.26 o
  -1  11   7      248.78      281.70     36.37 o
   0  11   7     2000.33     2057.64     62.71 o
   1  11   7     4878.53     4937.18     99.84 o
   2  11   7     4140.69     4424.44    107.41 o
   3  11   7        8.32       33.56     32.26 o
   4  11   7     5249.17     5088.51    184.03 o
   5  11   7     6519.27     6492.14    167.22 o
   6  11   7     2351.17     2243.47    124.79 o
   7  11   7       32.75       18.82     66.51 o
   8  11   7     1940.54     1771.15    194.33 o
  -8  12   7     1798.62     1789.98    214.14 o
  -7  12   7       84.60       62.60     52.61 o
  -6  12   7     1635.49     1850.48    102.43 o
  -5  12   7     4227.99     4335.27    138.04 o
  -4  12   7     6110.89     5787.84    155.21 o
  -3  12   7     1722.90     1850.44     88.67 o
  -2  12   7     6141.21     5900.56    148.41 o
  -1  12   7     4614.33     4738.72    112.37 o
   0  12   7     5683.37     5862.84    112.40 o
   1  12   7      347.95      336.81     35.37 o
   2  12   7     4524.06     4428.27    124.93 o
   3  12   7     3811.39     3515.55    166.43 o
   4  12   7     3012.20     3061.59    111.44 o
   5  12   7      102.93      132.68     49.94 o
   6  12   7     2916.77     2889.94    273.95 o
   7  12   7     1558.53     1313.20    111.76 o
  -7  13   7     3607.33     3733.74    145.72 o
  -6  13   7      214.32      239.48     57.92 o
  -5  13   7      554.11      478.80     62.37 o
  -4  13   7       35.81       75.08     62.60 o
  -3  13   7    10251.87    10427.10    226.96 o
  -2  13   7     1851.91     2034.69     92.66 o
  -1  13   7       50.09       66.36     36.16 o
   0  13   7      536.41      465.12     45.74 o
   1  13   7    16967.71    16970.02    242.03 o
   2  13   7      420.61      444.25     53.53 o
   3  13   7        5.78       47.15     38.76 o
   4  13   7      568.42      512.17     63.21 o
   5  13   7     6730.15     6425.55    207.40 o
   6  13   7      111.85      102.57     60.48 o
   7  13   7       93.97       73.97     65.70 o
  -7  14   7        0.23       -1.19     54.10 o
  -6  14   7      536.84      546.53     72.49 o
  -5  14   7      136.32       76.03     47.72 o
  -4  14   7     3673.41     3687.04    132.38 o
  -3  14   7      274.98      292.40     52.33 o
  -2  14   7     2451.96     2366.24    102.00 o
  -1  14   7      305.69      264.70     48.77 o
   0  14   7    10341.69    10238.70    189.20 o
   1  14   7      184.63      146.43     42.81 o
   2  14   7     5887.84     6094.78    157.07 o
   3  14   7      135.02       82.51     42.04 o
   4  14   7     4415.98     4638.29    143.30 o
   5  14   7       15.08       90.45     54.50 o
   6  14   7     2355.59     2000.33    165.88 o
   7  14   7       30.48       62.10     66.32 o
  -6  15   7      242.37      126.91     59.54 o
  -5  15   7      430.93      325.27     64.65 o
  -4  15   7      462.86      434.61     64.09 o
  -3  15   7     3499.58     3683.42    129.62 o
  -2  15   7      741.72      740.51     70.61 o
  -1  15   7       96.66       48.16     41.08 o
   0  15   7     1285.74     1355.95     88.60 o
   1  15   7    11477.13    11312.76    273.67 o
   2  15   7     1228.02     1280.70     88.94 o
   3  15   7       21.14       53.19     42.20 o
   4  15   7     1605.98     1805.08    133.69 o
   5  15   7     2578.08     2214.60    132.62 o
   6  15   7      151.06      165.73     68.70 o
   7  15   7       13.06       52.14    118.50 o
  -6  16   7      104.86       27.66     57.04 o
  -5  16   7     3213.80     3030.38    136.70 o
  -4  16   7     1747.67     1937.86    108.60 o
  -3  16   7      189.30      119.33     49.20 o
  -2  16   7     1783.05     1818.24     99.34 o
  -1  16   7     4105.45     3916.67    132.20 o
   0  16   7     2040.75     2021.30    116.44 o
   1  16   7       34.56       -9.31     59.47 o
   2  16   7      882.24      907.09     73.87 o
   3  16   7     2945.11     2861.45    153.59 o
   4  16   7     2136.22     2075.02    199.17 o
   5  16   7      229.33      196.56     67.89 o
   6  16   7      383.06      316.15     79.34 o
  -5  17   7      555.04      645.61     81.96 o
  -4  17   7     1643.32     1727.96    108.72 o
  -3  17   7      579.40      564.09     69.43 o
  -2  17   7     3292.30     3164.71    127.83 o
  -1  17   7        3.79      -12.77     42.74 o
   0  17   7     1537.19     1456.82    135.95 o
   1  17   7      345.02      316.39     83.79 o
   2  17   7     1266.04     1119.32     97.91 o
   3  17   7      386.57      278.93     68.96 o
   4  17   7     2322.06     2525.99    139.04 o
   5  17   7      909.98      760.28     97.31 o
   6  17   7     1030.46      801.04    191.96 o
  -5  18   7     4278.08     4492.51    312.83 o
  -4  18   7       86.60       53.46     53.55 o
  -3  18   7      377.89      289.64     64.69 o
  -2  18   7        2.30      -40.04     46.10 o
  -1  18   7     3863.83     4094.64    168.28 o
   0  18   7      143.66      223.95     79.59 o
   1  18   7       55.35       78.31     76.87 o
   2  18   7        5.76       65.94     70.85 o
   3  18   7     3095.06     2720.59    287.95 o
   4  18   7       37.97       81.64     60.95 o
   5  18   7       12.22       -3.19     66.41 o
  -4  19   7      945.67      748.28    152.91 o
  -3  19   7      607.24      609.91     80.76 o
  -2  19   7     2825.09     2634.66    151.87 o
  -1  19   7      370.21      410.24    239.36 o
   0  19   7     1041.02      946.94    124.85 o
   1  19   7      398.10      359.04     93.84 o
   2  19   7      868.22      530.86    151.68 o
   3  19   7       41.86        2.37    118.50 o
   4  19   7     1647.33     1774.66    164.55 o
  -3  20   7      396.52      291.98    102.89 o
  -2  20   7      847.37      914.93    108.48 o
  -1  20   7     1974.67     2030.17    172.42 o
   0  20   7      296.67      354.46    103.25 o
   1  20   7      229.14       82.95    123.24 o
   2  20   7      669.51      547.45    163.53 o
  -1  21   7        1.05     -132.72    104.28 o
   0  21   7      257.77      400.52    154.05 o
  -6   0   8     1361.35     1239.27     99.19 o
  -4   0   8     8867.71     8498.36    231.87 o
  -2   0   8     6449.24     6212.79    136.93 o
   0   0   8    46146.12    46089.52   1394.05 o
   2   0   8    40187.12    39668.60    798.48 o
   4   0   8     7891.68     7242.52    261.88 o
   6   0   8    10140.95    10001.74    285.62 o
   8   0   8      885.11      990.91    107.62 o
  -9   1   8      372.38      308.09    113.76 o
  -8   1   8       29.45       52.56     56.68 o
  -7   1   8     8416.71     8149.22    211.77 o
  -6   1   8      906.88      830.47     61.64 o
  -5   1   8      367.05      282.53     38.09 o
  -4   1   8      689.72      699.08     36.92 o
  -3   1   8    17597.36    17524.25    225.04 o
  -2   1   8     3634.85     3658.81     67.48 o
  -1   1   8      500.76      556.21     30.03 o
   0   1   8     1016.70      979.87     31.99 o
   1   1   8    64117.54    63140.70    769.47 o
   2   1   8     3471.58     3785.17     73.93 o
   3   1   8       41.31       80.87     17.25 o
   4   1   8     6428.82     6523.28    116.14 o
   5   1   8    19176.99    18289.02    305.49 o
   6   1   8       97.80      150.70     36.42 o
   7   1   8      258.41      233.83     45.27 o
   8   1   8      504.81      512.43     75.18 o
   9   1   8     3832.43     4892.75    363.78 o
  -9   2   8     1540.42     1516.83    133.22 o
  -8   2   8     2290.37     2300.97    153.56 o
  -7   2   8      277.31      229.35     52.37 o
  -6   2   8      519.28      496.07     45.63 o
  -5   2   8     9878.16     9429.98    225.15 o
  -4   2   8     9719.85     9368.51    165.40 o
  -3   2   8       61.35      104.25     28.39 o
  -2   2   8    13201.50    13193.94    173.94 o
  -1   2   8    15088.69    15121.65    191.77 o
   0   2   8     5502.68     5391.45    120.82 o
   1   2   8       29.40       52.46     17.51 o
   2   2   8     6238.74     6189.46    106.80 o
   3   2   8    10372.75    10299.22    159.21 o
   4   2   8    10149.95     9975.93    184.23 o
   5   2   8     2002.45     1940.51     76.53 o
   6   2   8     6555.28     6835.81    158.69 o
   7   2   8     4740.02     4756.51    134.69 o
   8   2   8      705.14      747.57     85.04 o
   9   2   8       28.69       59.25     83.59 o
  -9   3   8      178.99      110.01     73.68 o
  -8   3   8      577.90      559.87     73.47 o
  -7   3   8     1237.57     1297.15     88.99 o
  -6   3   8     4773.82     5188.87    224.40 o
  -5   3   8     1989.66     1989.67     69.85 o
  -4   3   8     6006.06     5837.34    124.20 o
  -3   3   8    12559.58    12552.78    176.11 o
  -2   3   8    19907.23    19956.79    288.64 o
  -1   3   8      126.83      170.75     18.04 o
   0   3   8    14105.34    14525.68    184.38 o
   1   3   8     8314.99     8211.21    133.21 o
   2   3   8     5078.79     4737.37     91.10 o
   3   3   8      614.66      635.38     35.56 o
   4   3   8    13812.43    13412.72    203.21 o
   5   3   8     8762.02     8859.45    154.38 o
   6   3   8     4426.14     4663.21    126.61 o
   7   3   8      173.80      230.89     57.08 o
   8   3   8     5403.81     5587.22    191.02 o
   9   3   8     1591.56     1936.51    134.86 o
  -9   4   8     2228.59     2023.00    406.44 o
  -8   4   8      142.67      121.80     56.87 o
  -7   4   8      375.66      386.12     52.69 o
  -6   4   8      405.11      411.91     58.03 o
  -5   4   8    23010.51    22590.96    326.72 o
  -4   4   8      354.48      445.89     49.57 o
  -3   4   8      671.01      702.18     43.30 o
  -2   4   8      211.25      260.31     24.67 o
  -1   4   8    37112.38    37490.16    432.00 o
   0   4   8     2737.27     2637.29     53.75 o
   1   4   8       54.21      102.71     21.36 o
   2   4   8      501.25      497.89     33.66 o
   3   4   8    24906.54    24542.70    332.08 o
   4   4   8      254.84      293.36     33.26 o
   5   4   8      941.55      933.29     49.59 o
   6   4   8       91.45       42.81     46.86 o
   7   4   8    13725.05    14154.22    324.56 o
   8   4   8      163.74      200.67     82.86 o
   9   4   8      398.57      299.96    100.55 o
  -9   5   8        0.74      -38.34     54.47 o
  -8   5   8      875.81      883.45     89.86 o
  -7   5   8      218.81      250.33     49.94 o
  -6   5   8     6912.23     7239.15    237.40 o
  -5   5   8        7.41      -23.88     29.32 o
  -4   5   8     9604.16     9296.69    163.63 o
  -3   5   8     1145.53     1194.17     59.69 o
  -2   5   8    14901.35    14824.15    194.75 o
  -1   5   8     9710.32     9495.47    135.13 o
   0   5   8    11945.31    11772.13    159.29 o
   1   5   8      731.42      711.90     27.98 o
   2   5   8    11986.93    11352.64    249.49 o
   3   5   8       75.22       42.18     22.45 o
   4   5   8    16777.18    16145.30    256.32 o
   5   5   8      194.08      200.79     32.94 o
   6   5   8     2815.88     2783.29    154.96 o
   7   5   8       39.66      -10.29     46.41 o
   8   5   8     4549.82     4979.36    185.89 o
   9   5   8        5.41       43.16     83.59 o
  -9   6   8     2362.78     2124.86    131.50 o
  -8   6   8     1405.58     1297.54    142.72 o
  -7   6   8      549.40      511.37     60.60 o
  -6   6   8      733.11      756.36     63.82 o
  -5   6   8     7407.65     7195.47    162.66 o
  -4   6   8      522.19      542.50     70.84 o
  -3   6   8     2631.23     2613.86     73.25 o
  -2   6   8     7435.60     7360.70    131.51 o
  -1   6   8    27430.10    28202.44    338.58 o
   0   6   8      683.48      732.11     31.84 o
   1   6   8      475.66      466.92     26.67 o
   2   6   8     9867.63     9470.16    174.18 o
   3   6   8    27307.89    26444.86    361.34 o
   4   6   8     1014.63     1056.33     86.81 o
   5   6   8      119.70      107.72     31.32 o
   6   6   8     2734.32     2777.54    123.98 o
   7   6   8     7565.70     7878.95    228.28 o
   8   6   8       21.49       93.48     82.95 o
   9   6   8      206.55      174.78     91.66 o
  -9   7   8      192.21      239.30     72.65 o
  -8   7   8      382.55      342.28     63.63 o
  -7   7   8     3820.67     3968.50    136.50 o
  -6   7   8     2438.22     2421.77    100.79 o
  -5   7   8      105.66       72.49     35.95 o
  -4   7   8      478.36      500.84     56.44 o
  -3   7   8     7799.06     7678.00    142.29 o
  -2   7   8     8126.19     8102.45    143.16 o
  -1   7   8       97.02      119.80     21.11 o
   0   7   8     5148.94     5094.40     90.44 o
   1   7   8    28570.98    29127.40    352.30 o
   2   7   8     8338.87     8401.94    149.17 o
   3   7   8       49.58       53.36     26.48 o
   4   7   8     3204.57     3235.80     86.11 o
   5   7   8     6384.60     6322.80    151.52 o
   6   7   8     1252.85     1290.39     76.29 o
   7   7   8      240.75      189.64     61.30 o
   8   7   8     1246.49     1422.41    130.82 o
   9   7   8     1491.66     1822.03    173.67 o
  -9   8   8      530.92      293.87    146.94 o
  -8   8   8     3158.40     3606.42    138.98 o
  -7   8   8      982.45     1038.11     81.06 o
  -6   8   8     2341.52     2334.39    110.49 o
  -5   8   8     1110.57     1236.18     74.27 o
  -4   8   8     4520.12     4426.06    121.05 o
  -3   8   8      144.65      126.63     30.71 o
  -2   8   8    10889.98    10845.02    202.65 o
  -1   8   8     4608.57     4704.70    100.75 o
   0   8   8     7300.77     7024.10    115.16 o
   1   8   8      823.47      889.36     40.19 o
   2   8   8    23778.50    23095.44    328.47 o
   3   8   8     7385.48     7315.74    228.25 o
   4   8   8     2505.60     2361.79     76.37 o
   5   8   8      213.21      264.98     45.24 o
   6   8   8     6437.54     6473.38    164.74 o
   7   8   8      788.85      696.97     86.92 o
   8   8   8      531.21      453.78    106.45 o
   9   8   8       54.09       78.21    116.13 o
  -8   9   8      293.58      203.84     57.34 o
  -7   9   8     5979.35     5970.50    170.36 o
  -6   9   8      353.72      393.35     55.21 o
  -5   9   8      540.48      548.65     58.38 o
  -4   9   8     1449.66     1506.22     77.18 o
  -3   9   8    20929.65    20250.41    525.42 o
  -2   9   8        0.93       16.06     36.44 o
  -1   9   8      635.94      660.36     60.35 o
   0   9   8      601.07      590.07     41.13 o
   1   9   8    27126.43    26968.87    374.91 o
   2   9   8     1681.58     1614.29     64.74 o
   3   9   8       41.73       33.87     28.04 o
   4   9   8     1775.81     1807.29     82.95 o
   5   9   8    11754.34    11374.74    264.64 o
   6   9   8      833.28      855.08     76.15 o
   7   9   8      338.85      225.23     75.43 o
   8   9   8        0.45      -82.04     75.57 o
  -8  10   8     2096.78     2180.96    119.64 o
  -7  10   8       26.06       19.48     46.36 o
  -6  10   8     1232.53     1383.83     88.17 o
  -5  10   8     1270.62     1219.68     78.62 o
  -4  10   8     8355.03     8319.28    187.24 o
  -3  10   8        6.78       33.44     32.60 o
  -2  10   8     5807.54     6109.19    127.62 o
  -1  10   8      698.82      753.10     48.26 o
   0  10   8     4885.86     4880.40    124.71 o
   1  10   8      215.20      251.63     35.75 o
   2  10   8     4913.23     4788.95    176.97 o
   3  10   8     1263.99     1302.45     63.64 o
   4  10   8     5008.16     5110.39    139.52 o
   5  10   8     1192.09     1174.16     92.36 o
   6  10   8     5188.00     4901.29    148.88 o
   7  10   8      456.31      602.44    107.21 o
   8  10   8     1271.69     1346.39    324.68 o
  -8  11   8      639.75      619.29     78.35 o
  -7  11   8     3442.70     3480.19    150.50 o
  -6  11   8     1226.64     1171.48     91.67 o
  -5  11   8      367.13      385.14     62.60 o
  -4  11   8     6532.53     6294.87    161.68 o
  -3  11   8    16456.13    16010.09    342.41 o
  -2  11   8     1901.01     1963.20     84.53 o
  -1  11   8      794.25      802.54     52.11 o
   0  11   8     6398.19     6124.61    136.30 o
   1  11   8     7566.59     7366.43    145.33 o
   2  11   8       88.61      114.71     32.33 o
   3  11   8        1.76       30.31     33.87 o
   4  11   8     2741.72     2814.59    113.91 o
   5  11   8     7757.26     7577.54    197.37 o
   6  11   8      488.02      450.65     64.29 o
   7  11   8      159.13      -22.51     76.22 o
   8  11   8     1776.98     1517.01    293.87 o
  -8  12   8      512.39      537.97    165.90 o
  -7  12   8      573.97      501.17     72.18 o
  -6  12   8      127.27       97.71     51.44 o
  -5  12   8     6389.70     6234.46    170.33 o
  -4  12   8     3605.51     3504.65    133.41 o
  -3  12   8       48.98       46.53     37.14 o
  -2  12   8      155.65      111.58     39.27 o
  -1  12   8    11184.33    11176.88    222.39 o
   0  12   8     6512.83     6387.58    134.55 o
   1  12   8     1113.64     1140.65     60.62 o
   2  12   8      514.57      627.55     58.12 o
   3  12   8     7687.65     7666.19    179.74 o
   4  12   8     1267.14     1349.29     82.75 o
   5  12   8      238.58      267.42     63.32 o
   6  12   8     1221.67     1393.70    109.50 o
   7  12   8     3311.47     3012.87    472.80 o
  -7  13   8      147.79      174.51     60.67 o
  -6  13   8     2890.66     3005.69    138.72 o
  -5  13   8       33.49       48.51     46.01 o
  -4  13   8     2575.32     2617.87    112.19 o
  -3  13   8      767.07      683.76    122.80 o
  -2  13   8     5531.49     5534.44    148.36 o
  -1  13   8     2034.70     2066.87     91.57 o
   0  13   8     6544.68     6761.29    143.45 o
   1  13   8      783.92      819.97     56.42 o
   2  13   8     6442.84     6266.64    158.64 o
   3  13   8        0.77      -27.45     43.78 o
   4  13   8     5413.06     5437.38    155.28 o
   5  13   8      379.00      336.30     80.38 o
   6  13   8      764.21      894.75    169.56 o
   7  13   8      134.54       49.06     82.54 o
  -7  14   8      353.36      369.83     72.61 o
  -6  14   8      113.22       10.47     50.54 o
  -5  14   8     3834.63     3765.27    138.84 o
  -4  14   8      104.57      107.35     46.61 o
  -3  14   8       32.82       41.38     40.61 o
  -2  14   8     1188.16     1215.03     80.75 o
  -1  14   8    12229.79    12377.27    249.71 o
   0  14   8      182.79       99.34     50.00 o
   1  14   8      215.18      216.48     54.89 o
   2  14   8     1288.97     1402.21     86.54 o
   3  14   8    10421.50    10062.44    222.49 o
   4  14   8        1.88      -29.33     41.71 o
   5  14   8      177.42      247.73     67.24 o
   6  14   8      178.10        9.04     59.92 o
   7  14   8     2019.51     1963.05    324.68 o
  -6  15   8     2739.12     2900.85    137.45 o
  -5  15   8        7.62      -16.01     46.36 o
  -4  15   8      713.21      668.58     87.15 o
  -3  15   8     2050.10     1935.25    147.09 o
  -2  15   8     3736.38     3641.29    126.93 o
  -1  15   8      185.98      219.15     48.88 o
   0  15   8     3891.41     3941.26    149.02 o
   1  15   8     1873.18     1990.55    111.70 o
   2  15   8     5604.49     5481.72    152.60 o
   3  15   8      951.93      820.54     74.85 o
   4  15   8     1527.66     1841.48    212.82 o
   5  15   8      418.47      338.59     92.80 o
   6  15   8     1100.90      875.44    101.67 o
  -6  16   8      924.82     1201.55    199.07 o
  -5  16   8     1800.93     1692.43    110.90 o
  -4  16   8     1075.38     1047.23     88.28 o
  -3  16   8       50.16       28.80     69.10 o
  -2  16   8     1367.70     1397.24     91.08 o
  -1  16   8     3036.34     3083.33    139.42 o
   0  16   8     1811.79     1916.28    149.42 o
   1  16   8       64.82      212.81    150.49 o
   2  16   8     3366.09     3149.08    140.54 o
   3  16   8     3314.67     3495.78    128.68 o
   4  16   8      345.46      260.64     69.63 o
   5  16   8       26.54       -1.61     83.61 o
   6  16   8     1762.56     1488.12    127.08 o
  -5  17   8       13.11      -18.23     53.95 o
  -4  17   8      106.12       79.97     54.49 o
  -3  17   8     5573.55     5682.45    174.14 o
  -2  17   8      763.73      736.81     98.52 o
  -1  17   8       86.25       13.62     56.05 o
   0  17   8      437.87      422.46     90.53 o
   1  17   8     4006.53     3503.24    193.33 o
   2  17   8     1020.00      975.90     95.42 o
   3  17   8      453.48      275.46    109.36 o
   4  17   8       15.68      -14.27     57.50 o
   5  17   8     2636.20     2751.17    266.53 o
  -5  18   8        0.54     -187.22     99.54 o
  -4  18   8     3595.94     3670.02    152.06 o
  -3  18   8      362.34      310.46    113.57 o
  -2  18   8     2600.89     2643.44    123.80 o
  -1  18   8        1.10     -106.56     66.47 o
   0  18   8     1440.86     1624.34    150.12 o
   1  18   8      209.72      224.46    135.09 o
   2  18   8     1638.48     1683.23    148.69 o
   3  18   8       25.50      -58.52     73.68 o
   4  18   8      751.66      717.76     96.27 o
  -4  19   8      148.85      151.43     95.12 o
  -3  19   8     5036.10     5325.47    175.99 o
  -2  19   8       12.04       77.70     81.30 o
  -1  19   8      113.93       43.51     80.58 o
   0  19   8      622.23      481.39    104.15 o
   1  19   8     2444.68     2427.14    380.37 o
   2  19   8        3.57      -33.18    104.28 o
   3  19   8       17.82      -54.51    106.65 o
   4  19   8      164.36      210.92    132.72 o
  -2  20   8      448.79      305.72    144.57 o
  -1  20   8     1343.98     1404.79    323.50 o
   0  20   8     1546.68     1288.89    148.30 o
   1  20   8       51.52       -3.55     82.11 o
  -9   0   9     3979.09     3803.74    263.06 o
  -7   0   9      377.73      364.97    113.76 o
  -5   0   9     5518.03     5075.47    183.54 o
  -3   0   9        1.28      -32.66     27.94 o
  -1   0   9    16702.94    16973.94    392.25 o
   1   0   9     1121.35     1177.32     50.11 o
   3   0   9    26753.68    26210.61    568.78 o
   5   0   9      525.85      498.95     80.58 o
   7   0   9     5009.12     4714.26    252.40 o
   9   0   9      784.45      874.50    180.11 o
  -9   1   9        3.18      104.28     70.38 o
  -8   1   9      811.65      860.73    101.85 o
  -7   1   9      347.33      330.86     59.34 o
  -6   1   9     4287.43     3964.48    118.68 o
  -5   1   9      120.71      108.03     28.58 o
  -4   1   9     3017.39     3063.47    128.65 o
  -3   1   9     1670.17     1660.98     71.41 o
  -2   1   9     5375.25     5334.94     90.22 o
  -1   1   9      839.28      840.40     31.93 o
   0   1   9    15767.60    15493.37    387.20 o
   1   1   9     2370.84     2196.33     57.60 o
   2   1   9    11585.38    11515.37    192.17 o
   3   1   9     1284.12     1192.11     57.71 o
   4   1   9    10497.32    10081.61    192.75 o
   5   1   9      829.83      865.68     61.91 o
   6   1   9     1483.31     1409.13     74.73 o
   7   1   9      159.33      173.31     45.03 o
   8   1   9     3685.71     4039.46    161.24 o
   9   1   9      544.43      451.99    111.34 o
  -9   2   9     2368.02     2342.75    567.60 o
  -8   2   9     1108.31     1149.92     95.05 o
  -7   2   9      314.33      321.57     58.81 o
  -6   2   9     1876.20     1819.39     91.67 o
  -5   2   9     6585.19     6409.64    130.82 o
  -4   2   9     3623.49     3375.69     85.40 o
  -3   2   9       41.31       42.75     18.58 o
  -2   2   9     2095.72     2199.69     57.94 o
  -1   2   9    10289.92    10341.72    142.81 o
   0   2   9     6239.86     6613.95     99.59 o
   1   2   9      353.71      293.39     27.53 o
   2   2   9     8048.23     7888.95    132.06 o
   3   2   9    10813.44    10841.10    168.61 o
   4   2   9      522.84      579.10     48.26 o
   5   2   9       76.92      118.51     34.24 o
   6   2   9     4124.30     4072.73    119.66 o
   7   2   9     3888.01     3997.17    125.28 o
   8   2   9      370.97      408.89     85.17 o
   9   2   9      403.80      453.84    115.63 o
  -9   3   9       76.70       50.68     69.41 o
  -8   3   9      106.68       51.34     51.70 o
  -7   3   9     4152.09     4421.51    244.48 o
  -6   3   9      990.28      951.92     64.49 o
  -5   3   9      351.43      382.89     41.26 o
  -4   3   9      967.66      990.63     66.36 o
  -3   3   9    17301.51    16974.96    314.83 o
  -2   3   9     1640.44     1701.34     62.36 o
  -1   3   9        2.54        5.84     14.84 o
   0   3   9     3319.79     3376.32     71.77 o
   1   3   9     6247.41     6164.06    112.69 o
   2   3   9     1401.80     1326.28     48.56 o
   3   3   9     1677.70     1722.51     54.67 o
   4   3   9     1035.59      952.89     57.69 o
   5   3   9     8897.31     9042.23    186.64 o
   6   3   9     2043.68     2003.57     88.44 o
   7   3   9     1257.98     1084.88    105.44 o
   8   3   9     1400.82     1381.14    160.19 o
   9   3   9     2430.72     2566.43    150.33 o
  -9   4   9       51.30      113.54     80.58 o
  -8   4   9     1903.89     1962.14    118.63 o
  -7   4   9        0.37       49.45     70.31 o
  -6   4   9     2297.99     2426.98    107.75 o
  -5   4   9     1030.84     1018.63     56.50 o
  -4   4   9    10838.49    10166.17    176.02 o
  -3   4   9      989.47     1116.36     50.75 o
  -2   4   9    10158.35    10722.65    151.97 o
  -1   4   9     1816.22     1986.43     68.95 o
   0   4   9     5758.00     5661.75     91.95 o
   1   4   9     1091.65     1047.18     45.94 o
   2   4   9     7209.51     7016.37    126.08 o
   3   4   9      495.96      578.84     62.86 o
   4   4   9     3661.34     3641.72     86.51 o
   5   4   9       19.18       -2.03     29.76 o
   6   4   9     9792.58     9829.48    208.08 o
   7   4   9      888.58     1030.80     92.40 o
   8   4   9      811.86      862.14     95.60 o
   9   4   9        6.52      -54.45     64.93 o
  -9   5   9      109.58      131.20     65.20 o
  -8   5   9        2.27       43.69     53.48 o
  -7   5   9     4681.45     4963.73    258.95 o
  -6   5   9      563.53      543.79     56.65 o
  -5   5   9      122.23      128.33     35.63 o
  -4   5   9       43.25       62.92     26.96 o
  -3   5   9    19859.19    19155.33    280.29 o
  -2   5   9       76.40       80.47     19.63 o
  -1   5   9        6.94       31.57     16.31 o
   0   5   9     4222.94     4190.10     76.54 o
   1   5   9    17870.34    17816.26    257.30 o
   2   5   9       41.84       55.35     21.67 o
   3   5   9      831.18      861.51     45.81 o
   4   5   9       58.78       27.85     24.02 o
   5   5   9    12630.65    12470.51    237.49 o
   6   5   9       99.91       22.41     43.83 o
   7   5   9      562.15      604.50     79.29 o
   8   5   9      865.88     1119.53    121.99 o
   9   5   9     3252.17     3399.82    210.92 o
  -9   6   9      833.18      885.68    101.58 o
  -8   6   9     1791.11     1644.69    114.53 o
  -7   6   9      331.24      331.73     55.07 o
  -6   6   9     2287.50     2323.63     97.04 o
  -5   6   9     1304.77     1374.58     74.84 o
  -4   6   9     3404.41     3149.07     86.85 o
  -3   6   9      827.30      798.80     47.68 o
  -2   6   9     3262.93     3132.64     78.44 o
  -1   6   9     3343.06     3421.60     70.40 o
   0   6   9     8268.65     8264.47    126.05 o
   1   6   9     2221.27     2233.04     72.81 o
   2   6   9     7031.90     6772.73    128.77 o
   3   6   9     3599.75     3663.46     89.28 o
   4   6   9     1799.13     1858.65     66.42 o
   5   6   9       22.53       26.19     33.57 o
   6   6   9     4310.76     4148.64    151.37 o
   7   6   9      391.49      339.33    107.91 o
   8   6   9      312.69      224.46     72.75 o
   9   6   9      308.29      339.38    111.68 o
  -9   7   9      138.09      187.22    146.94 o
  -8   7   9      636.17      540.40     81.57 o
  -7   7   9     2668.62     2800.34    121.78 o
  -6   7   9     2803.50     2781.24    107.53 o
  -5   7   9      191.34      216.97     41.57 o
  -4   7   9     2640.03     2590.86     89.99 o
  -3   7   9     3610.52     3626.43     92.05 o
  -2   7   9      643.09      652.88     42.45 o
  -1   7   9      166.75      243.55     33.11 o
   0   7   9     9822.15     9715.97    165.76 o
   1   7   9    20464.67    19731.63    285.94 o
   2   7   9     4137.10     4003.15     95.50 o
   3   7   9       11.95      -13.33     23.65 o
   4   7   9    11083.55    10542.55    183.79 o
   5   7   9     6798.77     6754.81    159.75 o
   6   7   9       50.37       78.73     49.38 o
   7   7   9       34.99      -24.71     55.54 o
   8   7   9     1866.47     1967.89    137.66 o
   9   7   9     1319.24     1466.99    213.29 o
  -8   8   9      512.84      546.71     71.88 o
  -7   8   9      151.60      140.72     50.35 o
  -6   8   9       22.52       -2.32     36.69 o
  -5   8   9     5799.44     5574.68    232.95 o
  -4   8   9      573.36      614.80     56.48 o
  -3   8   9      256.53      299.97     41.67 o
  -2   8   9      113.65      141.16     32.60 o
  -1   8   9    19491.60    19807.01    288.02 o
   0   8   9     1615.26     1748.66     64.30 o
   1   8   9      273.28      313.58     39.42 o
   2   8   9      217.86      272.41     35.50 o
   3   8   9    13939.93    13765.19    261.81 o
   4   8   9     1213.37     1205.56     60.92 o
   5   8   9      763.36      754.72    139.91 o
   6   8   9       31.84       63.94     50.65 o
   7   8   9     2966.35     2875.98    178.32 o
   8   8   9      231.96      141.59    171.82 o
  -8   9   9     1028.86      995.83    103.78 o
  -7   9   9       43.47       36.76     47.87 o
  -6   9   9     2931.02     2957.24    116.18 o
  -5   9   9      184.02      141.42     43.95 o
  -4   9   9     2976.83     2881.01    102.67 o
  -3   9   9       34.03       35.39     31.99 o
  -2   9   9     5583.64     5361.67    120.01 o
  -1   9   9      892.66      916.28     51.17 o
   0   9   9    13236.04    13170.73    213.61 o
   1   9   9      584.63      630.39     57.35 o
   2   9   9     1904.04     2024.36     73.57 o
   3   9   9     2027.10     2079.79     76.21 o
   4   9   9     7443.87     7627.78    243.60 o
   5   9   9      580.36      535.55     60.08 o
   6   9   9     1784.37     1816.29    137.14 o
   7   9   9       91.88       91.00     63.88 o
   8   9   9     3136.30     3228.89    272.54 o
  -8  10   9       61.94      -17.23     52.61 o
  -7  10   9      200.42      187.97     56.68 o
  -6  10   9     1533.73     1328.23     87.82 o
  -5  10   9    12727.64    12439.69    401.25 o
  -4  10   9      112.49      108.94     39.41 o
  -3  10   9        1.67        5.82     33.16 o
  -2  10   9     1469.10     1434.21     72.83 o
  -1  10   9    13693.99    13783.02    238.94 o
   0  10   9      616.19      643.39     49.42 o
   1  10   9      174.81      210.10     41.19 o
   2  10   9     3547.93     3569.79    120.56 o
   3  10   9    10399.98    10101.76    185.81 o
   4  10   9      554.00      506.17     65.22 o
   5  10   9      628.37      719.17     66.96 o
   6  10   9     1115.71     1028.40     98.95 o
   7  10   9     4692.30     5256.41    248.62 o
   8  10   9       33.52       33.41     84.68 o
  -8  11   9      207.48      191.96    132.72 o
  -7  11   9     1666.29     1769.29    131.01 o
  -6  11   9     2445.37     2649.53    158.72 o
  -5  11   9       59.51       55.39     43.37 o
  -4  11   9     2856.91     2935.67    110.70 o
  -3  11   9     5096.24     4988.05    137.31 o
  -2  11   9     4436.71     4729.68    130.36 o
  -1  11   9      444.68      438.51     43.62 o
   0  11   9     1475.84     1536.62     78.90 o
   1  11   9     1823.06     1949.92     75.62 o
   2  11   9     2499.04     2556.33    112.05 o
   3  11   9      747.56      719.05     63.36 o
   4  11   9     3475.64     3432.50    118.59 o
   5  11   9     2636.19     2668.44    121.78 o
   6  11   9     1300.08     1353.30    109.83 o
   7  11   9      716.71      587.67    116.03 o
  -7  12   9       68.78      109.04     56.25 o
  -6  12   9     1197.64     1087.14    174.61 o
  -5  12   9     2191.55     2190.21    107.12 o
  -4  12   9     4447.04     4411.74    156.64 o
  -3  12   9     1022.12      984.44     73.76 o
  -2  12   9     9814.39     9805.32    209.57 o
  -1  12   9     7212.69     7285.46    229.87 o
   0  12   9     1189.48     1221.14     75.06 o
   1  12   9       63.97      110.52     34.15 o
   2  12   9     3879.19     3850.07    106.23 o
   3  12   9     2288.84     2222.25     98.66 o
   4  12   9     1469.32     1390.69     85.64 o
   5  12   9       43.46      111.63     50.03 o
   6  12   9     3787.38     3628.47    148.43 o
   7  12   9     1999.29     1930.86    172.08 o
  -7  13   9     2685.29     2705.66    134.20 o
  -6  13   9       39.93      -35.32     50.63 o
  -5  13   9      462.48      504.94     66.74 o
  -4  13   9       13.54        6.08     41.54 o
  -3  13   9     6743.19     6876.84    254.30 o
  -2  13   9     2027.84     1970.53     93.27 o
  -1  13   9      295.54      354.59     61.99 o
   0  13   9      248.36      246.12     48.77 o
   1  13   9    13201.64    12800.80    253.57 o
   2  13   9      580.15      516.74     59.65 o
   3  13   9      808.90      874.30     71.98 o
   4  13   9      119.74      119.24     47.86 o
   5  13   9     4884.44     4978.80    155.78 o
   6  13   9       83.90       51.86     60.84 o
   7  13   9      481.57      326.33    102.06 o
  -6  14   9     1885.43     1926.40    121.43 o
  -5  14   9        4.25       30.23     46.41 o
  -4  14   9     1849.22     1902.51    103.53 o
  -3  14   9        0.69      -50.37     37.19 o
  -2  14   9     2993.33     3049.90    115.07 o
  -1  14   9      253.01      255.69     78.70 o
   0  14   9     6904.95     6778.78    203.19 o
   1  14   9      763.46      668.15    108.97 o
   2  14   9     8560.37     8416.08    196.06 o
   3  14   9       10.09       50.81     44.47 o
   4  14   9     1726.22     1777.48     99.73 o
   5  14   9      125.52       67.95     53.74 o
   6  14   9     1917.34     1636.98    204.04 o
  -6  15   9      281.11      288.09     68.70 o
  -5  15   9      149.58      191.49     59.57 o
  -4  15   9      779.79      822.84     80.62 o
  -3  15   9     3703.16     3635.18    164.54 o
  -2  15   9      299.99      300.36     53.85 o
  -1  15   9       74.55      228.29     59.97 o
   0  15   9     2150.42     2389.38    222.21 o
   1  15   9     9919.04     9723.58    255.48 o
   2  15   9      196.32       85.12     55.11 o
   3  15   9       92.00      149.41     70.36 o
   4  15   9     2162.19     2434.57    115.79 o
   5  15   9     3323.08     3135.04    229.50 o
   6  15   9        4.14      -57.26     63.27 o
  -6  16   9       48.78      173.00    125.61 o
  -5  16   9     2216.87     2161.18    121.87 o
  -4  16   9     2163.78     2302.07    118.59 o
  -3  16   9        7.64      -45.18     45.43 o
  -2  16   9     2132.17     2288.06    132.15 o
  -1  16   9     3534.86     3654.91    152.62 o
   0  16   9     1313.63     1510.66    140.71 o
   1  16   9       83.89       15.19     63.61 o
   2  16   9     1356.19     1309.65    104.24 o
   3  16   9     2553.83     2413.10    113.80 o
   4  16   9     1888.12     1773.58    267.77 o
   5  16   9      887.89      745.37     98.62 o
  -5  17   9       82.34      107.27    117.31 o
  -4  17   9     2524.20     2655.87    149.14 o
  -3  17   9     1207.48     1310.93     97.29 o
  -2  17   9     2814.73     2827.95    149.22 o
  -1  17   9       32.48      122.60     61.52 o
   0  17   9     2716.57     2930.97    208.55 o
   1  17   9      841.99      916.39    121.42 o
   2  17   9      677.30      588.03    186.04 o
   3  17   9      131.95      145.19     64.11 o
   4  17   9     3085.93     3121.70    255.96 o
   5  17   9      959.76      845.76    102.80 o
  -4  18   9       21.38       33.64    142.20 o
  -3  18   9        2.85       31.41     66.44 o
  -2  18   9       57.81       62.68     61.56 o
  -1  18   9     5163.32     4889.08    300.98 o
   0  18   9      219.37      151.68     80.44 o
   1  18   9       29.66       51.73     76.87 o
   2  18   9       12.95      -24.21    103.09 o
   3  18   9     2970.43     2689.07    441.99 o
   4  18   9      122.83       39.58     86.29 o
  -3  19   9      168.25      151.68    118.50 o
  -2  19   9     2969.56     3142.27    208.97 o
  -1  19   9      393.28      445.17    111.36 o
   0  19   9     1855.57     2042.67    170.09 o
   1  19   9      130.35      148.98     84.84 o
   2  19   9      658.56      554.39    113.03 o
   3  19   9        2.86        7.11    113.76 o
  -1  20   9     3575.54     3654.43    308.09 o
   0  20   9      178.10       68.73    125.61 o
   1  20   9        3.04       90.06    123.24 o
  -8   0  10     3110.01     3327.38    236.99 o
  -6   0  10     2685.02     2656.52    142.26 o
  -4   0  10     2906.04     2691.31     94.60 o
  -2   0  10     8178.38     8284.84    177.78 o
   0   0  10     7219.26     7343.36    223.19 o
   2   0  10    18130.76    17421.50    404.49 o
   4   0  10     2966.89     2939.22    221.59 o
   6   0  10     4771.29     4729.67    187.13 o
   8   0  10      167.10      204.15     77.26 o
  -9   1  10       17.64       73.25     72.00 o
  -8   1  10      519.19      490.58    113.76 o
  -7   1  10     6329.00     6307.88    188.59 o
  -6   1  10       77.40       60.43     38.64 o
  -5   1  10      124.14      111.93     35.15 o
  -4   1  10      236.92      252.32     33.13 o
  -3   1  10     6123.12     6231.60    106.52 o
  -2   1  10     3100.60     2933.11     63.35 o
  -1   1  10     1029.54     1083.45     37.49 o
   0   1  10     1415.13     1392.18     50.50 o
   1   1  10    15221.66    15080.41    219.57 o
   2   1  10      227.58      292.48     34.98 o
   3   1  10      794.27      750.08     51.52 o
   4   1  10     1957.00     1894.30     78.46 o
   5   1  10     6176.03     6162.24    147.91 o
   6   1  10        8.92      -14.79     31.59 o
   7   1  10      706.21      594.37     62.65 o
   8   1  10      235.52       72.41     59.46 o
   9   1  10     1629.04     1761.84    172.22 o
  -9   2  10      598.10      729.94    151.68 o
  -8   2  10     1735.58     2055.26    315.20 o
  -7   2  10       97.57       72.93     49.40 o
  -6   2  10     1193.04     1258.27     82.10 o
  -5   2  10     3632.40     3528.22    123.89 o
  -4   2  10     2644.94     2570.25    100.83 o
  -3   2  10        3.49       25.83     18.66 o
  -2   2  10     6955.25     6790.56    134.07 o
  -1   2  10     6262.12     6352.84    101.51 o
   0   2  10     1663.76     1810.28     58.47 o
   1   2  10       38.95       30.72     19.59 o
   2   2  10     6756.59     6596.33    117.96 o
   3   2  10     2318.05     2318.54     79.98 o
   4   2  10     2328.67     2219.47     81.98 o
   5   2  10     1665.13     1651.83     78.34 o
   6   2  10     2614.40     2601.76     99.24 o
   7   2  10     2078.33     2008.08    100.91 o
   8   2  10      285.78      340.79     72.91 o
   9   2  10      231.11      244.10    103.90 o
  -9   3  10        3.49       23.70     72.00 o
  -8   3  10      609.39      575.56     78.98 o
  -7   3  10     2097.41     2303.55    170.38 o
  -6   3  10     4709.92     4530.97    223.36 o
  -5   3  10       20.98        6.36     30.73 o
  -4   3  10     7694.40     7709.71    213.97 o
  -3   3  10     6645.31     6518.79    126.70 o
  -2   3  10     7562.12     7391.27    117.17 o
  -1   3  10      757.16      818.15     34.73 o
   0   3  10     3863.24     4070.30     78.43 o
   1   3  10     2075.04     2073.01     70.56 o
   2   3  10     1909.67     1819.42     57.80 o
   3   3  10       78.83       57.40     46.86 o
   4   3  10     7504.58     7396.43    161.05 o
   5   3  10     2373.04     2384.61     90.62 o
   6   3  10      593.56      682.07     84.35 o
   7   3  10      451.71      618.14     78.09 o
   8   3  10     2870.18     3200.49    153.74 o
   9   3  10      721.18      756.17    102.61 o
  -9   4  10     1865.06     1843.81    218.03 o
  -8   4  10       14.84      101.25     58.62 o
  -7   4  10       29.18      132.54     55.90 o
  -6   4  10       56.68       57.70     37.14 o
  -5   4  10    11458.30    11309.92    199.65 o
  -4   4  10        9.79       21.21     25.90 o
  -3   4  10      810.75      905.08     48.55 o
  -2   4  10      160.58      197.07     23.89 o
  -1   4  10    14153.68    13855.57    187.54 o
   0   4  10       99.71       99.76     22.82 o
   1   4  10      657.19      680.77     41.58 o
   2   4  10       65.50       46.27     22.17 o
   3   4  10     7212.95     7051.70    130.44 o
   4   4  10      409.36      348.75     54.05 o
   5   4  10     1841.15     1902.47     84.89 o
   6   4  10      189.79      176.19     47.44 o
   7   4  10     5822.87     6217.40    199.11 o
   8   4  10       82.97       29.84     58.19 o
   9   4  10      610.64      717.44    103.76 o
  -9   5  10       14.96       92.43    142.20 o
  -8   5  10     1149.29     1083.80    109.31 o
  -7   5  10       40.11       56.07     79.51 o
  -6   5  10     3054.31     3122.39    126.22 o
  -5   5  10      516.42      535.06     53.06 o
  -4   5  10     4271.82     4538.48    108.27 o
  -3   5  10      120.69      127.95     41.48 o
  -2   5  10     9150.39     9075.21    157.21 o
  -1   5  10     1986.81     1922.34     52.15 o
   0   5  10     5120.91     5175.63    105.85 o
   1   5  10       14.20       13.84     21.94 o
   2   5  10     2149.12     1995.75     64.10 o
   3   5  10      340.79      380.36     35.62 o
   4   5  10     4570.55     4471.46    126.91 o
   5   5  10      295.99      320.92     47.13 o
   6   5  10     1000.49     1103.80     91.30 o
   7   5  10        2.81        7.63     49.83 o
   8   5  10     3386.73     3197.08    159.85 o
   9   5  10        7.62        3.94     86.71 o
  -9   6  10     2498.04     2749.12    289.13 o
  -8   6  10      963.09      871.69     97.09 o
  -7   6  10       15.25       40.91     45.21 o
  -6   6  10       49.77       60.07     40.16 o
  -5   6  10     6166.84     6024.86    150.19 o
  -4   6  10     3015.56     3116.04     99.43 o
  -3   6  10      139.47      151.37     30.92 o
  -2   6  10     3415.92     3342.57     85.16 o
  -1   6  10    18571.70    18250.02    239.03 o
   0   6  10      317.17      315.30     33.98 o
   1   6  10     3197.76     2993.24     80.69 o
   2   6  10     1679.27     1629.05     63.35 o
   3   6  10    14203.73    13637.59    217.81 o
   4   6  10     2130.18     2066.43     85.49 o
   5   6  10     1662.44     1632.15     82.45 o
   6   6  10     1913.79     1906.15    127.53 o
   7   6  10     3497.21     3801.81    470.44 o
   8   6  10       15.82       -5.09     60.91 o
  -8   7  10      767.86      618.21     87.58 o
  -7   7  10     3287.62     3544.80    130.35 o
  -6   7  10      975.60     1020.54     75.50 o
  -5   7  10      136.23      180.02     43.11 o
  -4   7  10     1428.87     1453.87     74.68 o
  -3   7  10     4189.99     4162.23    102.43 o
  -2   7  10      922.98      887.98     89.27 o
  -1   7  10      454.03      482.08     38.14 o
   0   7  10     1420.68     1454.17     59.56 o
   1   7  10    15778.77    15250.27    237.10 o
   2   7  10     2613.76     2611.34    128.25 o
   3   7  10     2277.92     2240.58     75.10 o
   4   7  10     2080.39     2235.59     78.07 o
   5   7  10     2336.36     2388.78    118.44 o
   6   7  10       40.14       -1.91     47.42 o
   7   7  10      634.46      614.04     85.24 o
   8   7  10      600.96      691.61    176.56 o
  -8   8  10     2120.22     1942.73    131.82 o
  -7   8  10       72.69       55.25     48.38 o
  -6   8  10     1732.96     1595.78     91.17 o
  -5   8  10     1206.50     1250.15     77.50 o
  -4   8  10     1773.46     1763.89     84.27 o
  -3   8  10     1213.80     1222.35     68.66 o
  -2   8  10     1668.86     1777.28     67.34 o
  -1   8  10     1039.70     1133.43     65.00 o
   0   8  10     6600.53     6564.27    158.98 o
   1   8  10      419.38      409.31     56.34 o
   2   8  10    12389.44    11884.07    201.53 o
   3   8  10     5704.35     5349.18    120.68 o
   4   8  10     1235.45     1300.77     65.45 o
   5   8  10       95.29      129.97     51.50 o
   6   8  10     2830.75     3027.56    170.65 o
   7   8  10      965.80      861.68     98.03 o
   8   8  10      359.12      278.73     83.52 o
  -8   9  10       25.99       77.72     57.09 o
  -7   9  10     4738.61     4864.74    181.51 o
  -6   9  10       92.45      105.01     46.39 o
  -5   9  10        2.62       25.96     48.20 o
  -4   9  10        0.63      -23.31     33.84 o
  -3   9  10    14713.09    14471.74    268.31 o
  -2   9  10      263.20      250.62     37.59 o
  -1   9  10      409.24      346.66     47.10 o
   0   9  10      892.60      943.83     72.52 o
   1   9  10    11969.03    11807.34    202.17 o
   2   9  10      210.74      197.84     36.09 o
   3   9  10      682.16      644.58     57.81 o
   4   9  10      468.65      412.94     58.49 o
   5   9  10     7107.82     6971.53    205.74 o
   6   9  10       42.54       78.37     54.50 o
   7   9  10     1628.46     1500.34    207.20 o
   8   9  10        1.97     -100.98     77.03 o
  -8  10  10     1253.91     1168.86    238.18 o
  -7  10  10       65.09      107.75     63.63 o
  -6  10  10     1841.90     2034.20    106.73 o
  -5  10  10     1669.52     1492.89     93.73 o
  -4  10  10     4963.98     5053.33    142.14 o
  -3  10  10        4.99       13.91     33.39 o
  -2  10  10     9101.06     9151.27    271.95 o
  -1  10  10      712.61      829.28     89.91 o
   0  10  10     1250.67     1313.99     74.89 o
   1  10  10       11.79       28.53     30.33 o
   2  10  10     5816.21     5880.38    132.12 o
   3  10  10      275.90      252.34     41.21 o
   4  10  10     1429.05     1312.14     80.72 o
   5  10  10     1375.12     1048.26    112.13 o
   6  10  10     4463.86     4626.64    180.69 o
   7  10  10      128.28       84.50     68.81 o
  -7  11  10     1762.47     1884.72    144.19 o
  -6  11  10      925.59      805.49     98.17 o
  -5  11  10       86.56      104.27     46.43 o
  -4  11  10     1859.41     1803.55     93.38 o
  -3  11  10     9061.88     8753.51    242.53 o
  -2  11  10     3754.76     3659.19    114.69 o
  -1  11  10       92.53       79.99     39.63 o
   0  11  10     3353.40     3493.46    171.72 o
   1  11  10     5251.13     5699.50    172.04 o
   2  11  10      439.82      421.63     48.08 o
   3  11  10      262.25      210.35     48.12 o
   4  11  10     1694.63     1777.58     94.33 o
   5  11  10     3986.54     3963.58    159.09 o
   6  11  10      318.92      322.09     75.23 o
   7  11  10      350.38      319.32    101.85 o
  -7  12  10      165.13       95.80     60.47 o
  -6  12  10     1348.55     1450.73     98.73 o
  -5  12  10     3386.74     3387.35    128.83 o
  -4  12  10      712.51      759.30     72.44 o
  -3  12  10       40.67       31.31     40.56 o
  -2  12  10     2081.50     2173.34     95.51 o
  -1  12  10     6718.30     6891.96    202.01 o
   0  12  10     1095.83     1202.41     77.24 o
   1  12  10      714.47      703.80     64.25 o
   2  12  10     1770.82     1639.94     76.79 o
   3  12  10     4768.80     4792.44    170.91 o
   4  12  10       72.47       79.79     44.23 o
   5  12  10      479.82      498.03     86.54 o
   6  12  10     1570.83     1288.33    206.34 o
   7  12  10     2130.74     1745.92    170.05 o
  -7  13  10      137.36      190.50     89.36 o
  -6  13  10     2475.34     2319.52    121.43 o
  -5  13  10      148.64      189.86     56.69 o
  -4  13  10     4068.41     3997.26    136.81 o
  -3  13  10      736.76      702.06     69.63 o
  -2  13  10     2631.50     2755.14    146.66 o
  -1  13  10      299.51      378.53    119.94 o
   0  13  10     8291.58     8198.01    193.09 o
   1  13  10      816.23      900.48     72.50 o
   2  13  10     2720.39     2716.87    119.99 o
   3  13  10      119.34      128.54     48.22 o
   4  13  10     5572.94     5281.87    181.05 o
   5  13  10      322.89      323.53     74.57 o
   6  13  10      244.13      214.05     88.76 o
  -6  14  10        2.22      -46.27     50.38 o
  -5  14  10     2854.51     2883.50    140.93 o
  -4  14  10      252.47      147.41     66.70 o
  -3  14  10       24.25        9.95     42.90 o
  -2  14  10      231.07      265.02     85.56 o
  -1  14  10     7772.23     8595.40    241.24 o
   0  14  10       16.62        2.93     54.05 o
   1  14  10      434.67      494.24     73.20 o
   2  14  10      213.39      157.45     57.78 o
   3  14  10     9468.58     9022.63    212.92 o
   4  14  10      123.09       79.81     49.89 o
   5  14  10      579.37      623.79    116.65 o
   6  14  10      105.91      129.02    201.44 o
  -6  15  10     1422.40     1910.16    232.25 o
  -5  15  10       34.78        9.61     53.17 o
  -4  15  10     1535.68     1610.07    104.05 o
  -3  15  10      667.53      754.71    153.31 o
  -2  15  10     1210.13     1109.31    101.99 o
  -1  15  10      234.83      192.85     76.18 o
   0  15  10     6463.74     6469.56    280.50 o
   1  15  10     1913.64     1898.17    116.10 o
   2  15  10     2203.10     2280.99    184.04 o
   3  15  10      397.39      566.85     73.67 o
   4  15  10     3726.46     3557.70    135.26 o
   5  15  10      324.14      317.07    102.34 o
   6  15  10      233.24      118.50    132.72 o
  -5  16  10     2098.56     2042.64    121.54 o
  -4  16  10      989.69      982.06     89.91 o
  -3  16  10      159.82      178.80     68.30 o
  -2  16  10     1601.35     1638.01    120.22 o
  -1  16  10     2997.37     3083.68    149.89 o
   0  16  10     1923.03     2327.19    460.95 o
   1  16  10      324.83      244.22    105.46 o
   2  16  10     4033.65     3824.09    161.31 o
   3  16  10     2848.63     2949.36    149.61 o
   4  16  10       52.86       -2.48     50.25 o
   5  16  10       19.88      -16.03     62.85 o
  -4  17  10       73.32       43.74     63.04 o
  -3  17  10     4678.35     4736.65    261.06 o
  -2  17  10      178.94      158.17     64.18 o
  -1  17  10        9.30       33.84     56.93 o
   0  17  10      864.60      699.23    114.78 o
   1  17  10     2709.86     2823.71    185.03 o
   2  17  10      227.26      225.87    123.24 o
   3  17  10      190.35      147.07     93.81 o
   4  17  10      161.83      153.40     91.76 o
  -3  18  10        7.15       -3.45     61.89 o
  -2  18  10     3815.38     4242.80    183.27 o
  -1  18  10      212.72      195.77    199.07 o
   0  18  10     1255.69     1319.68    144.89 o
   1  18  10       10.98      145.17     81.91 o
   2  18  10     2284.15     2354.82    175.11 o
   3  18  10      122.37      270.89     96.12 o
  -2  19  10       72.53       16.59    116.13 o
  -1  19  10       21.68      -48.60     80.64 o
   0  19  10      903.23     1043.84    139.92 o
   1  19  10     3709.56     3841.91    306.91 o
   2  19  10        5.65       43.15     84.32 o
  -7   0  11       20.00      -37.92     68.73 o
  -5   0  11    14516.43    13845.06    372.40 o
  -3   0  11     1179.25     1156.21     68.78 o
  -1   0  11    14498.96    14652.32    276.32 o
   1   0  11     2822.06     2624.84    115.30 o
   3   0  11    19463.70    18787.69    445.72 o
   5   0  11     1687.71     1503.53    110.45 o
   7   0  11     2547.08     2475.59    155.23 o
   9   0  11      883.83      976.41    203.81 o
  -8   1  11     1904.43     1991.64    140.74 o
  -7   1  11      924.50      955.17     86.91 o
  -6   1  11     3643.86     3522.45    210.76 o
  -5   1  11      590.76      595.31     62.39 o
  -4   1  11     4745.95     4554.18    168.74 o
  -3   1  11     1916.47     1904.64     55.55 o
  -2   1  11     3376.51     3436.00     75.37 o
  -1   1  11      364.84      348.89     26.31 o
   0   1  11    18274.08    18168.15    459.49 o
   1   1  11     3356.33     3192.10    118.70 o
   2   1  11     3816.42     3736.97    101.82 o
   3   1  11      823.65      807.33     56.44 o
   4   1  11     9402.97     8812.47    185.15 o
   5   1  11      320.29      266.29     44.41 o
   6   1  11      346.78      365.53     52.86 o
   7   1  11      138.16      104.60     46.13 o
   8   1  11     2262.01     2382.93    138.68 o
   9   1  11      296.21      367.34    156.42 o
  -8   2  11      965.76      838.96    151.68 o
  -7   2  11       24.35       11.92     49.06 o
  -6   2  11     2547.83     2643.67    173.44 o
  -5   2  11     7769.34     7525.13    151.70 o
  -4   2  11     2558.23     2463.34    108.44 o
  -3   2  11      249.96      238.56     33.88 o
  -2   2  11     1984.01     1967.33     61.41 o
  -1   2  11    14299.39    14331.08    193.48 o
   0   2  11     7463.15     7389.77    151.08 o
   1   2  11     3516.11     3235.42     79.64 o
   2   2  11     6800.10     6495.15    143.25 o
   3   2  11     6952.14     6731.96    151.01 o
   4   2  11       21.47       32.43     29.65 o
   5   2  11      669.03      772.50     64.68 o
   6   2  11     2555.35     2783.53    106.74 o
   7   2  11     2516.68     2433.50    109.46 o
   8   2  11      102.61      300.21     72.66 o
   9   2  11      823.28      891.09    194.33 o
  -8   3  11      236.85      202.19     62.38 o
  -7   3  11     3430.61     3448.74    144.14 o
  -6   3  11     1551.12     1450.39     94.80 o
  -5   3  11      393.07      448.39     56.91 o
  -4   3  11     3909.74     3741.63     97.55 o
  -3   3  11    23067.32    21907.40    317.16 o
  -2   3  11       67.39       75.09     25.02 o
  -1   3  11      860.99      903.70     45.23 o
   0   3  11     3744.78     3731.11     94.95 o
   1   3  11     8432.41     8032.96    143.44 o
   2   3  11       83.93       53.16     29.30 o
   3   3  11      764.85      765.52     67.73 o
   4   3  11     1341.43     1292.19     93.73 o
   5   3  11     6964.18     7150.30    242.19 o
   6   3  11      583.81      569.02     60.81 o
   7   3  11     1742.94     1721.19    114.59 o
   8   3  11      827.66      994.14    103.54 o
   9   3  11     1740.58     1666.30    289.13 o
  -8   4  11     1937.92     1914.41    123.64 o
  -7   4  11      214.91      263.06     64.83 o
  -6   4  11     4046.84     3976.38    148.05 o
  -5   4  11     1168.42     1166.12     71.87 o
  -4   4  11    10186.71     9537.80    175.97 o
  -3   4  11      614.88      537.71     45.48 o
  -2   4  11    15760.43    15763.00    240.36 o
  -1   4  11     1243.14     1368.67     48.94 o
   0   4  11     2030.35     1929.60     62.85 o
   1   4  11       37.36        8.05     23.19 o
   2   4  11     2825.55     2810.64     76.80 o
   3   4  11      123.35      124.43     40.36 o
   4   4  11     1717.38     1739.01     80.22 o
   5   4  11      968.01      990.99     69.87 o
   6   4  11     6675.83     6622.12    169.57 o
   7   4  11       82.65      102.54     57.00 o
   8   4  11       71.78       24.06     63.11 o
  -8   5  11        3.19       12.30     57.28 o
  -7   5  11     5920.49     5708.66    187.98 o
  -6   5  11     1259.63     1269.68     86.37 o
  -5   5  11     1080.51     1063.31     69.07 o
  -4   5  11      255.63      269.45     39.72 o
  -3   5  11    16414.35    15904.27    249.05 o
  -2   5  11       46.38       46.99     25.74 o
  -1   5  11     1458.06     1481.90     57.93 o
   0   5  11      344.76      470.58     39.73 o
   1   5  11    22087.96    21506.80    338.63 o
   2   5  11      730.01      724.33     50.39 o
   3   5  11     5754.50     5681.10    138.23 o
   4   5  11       15.28       43.81     33.08 o
   5   5  11     7252.40     7737.34    180.22 o
   6   5  11      162.35      202.56     58.24 o
   7   5  11     1450.38     1517.11    153.14 o
   8   5  11      241.89      267.82     75.86 o
  -8   6  11     1599.96     1562.62    148.95 o
  -7   6  11      217.39      134.47     68.00 o
  -6   6  11     3500.25     3894.60    126.37 o
  -5   6  11     1684.82     1710.15     84.54 o
  -4   6  11     2484.59     2486.79     91.57 o
  -3   6  11       24.93       47.21     28.03 o
  -2   6  11     3712.36     3728.80    107.27 o
  -1   6  11     2982.53     2978.52     97.37 o
   0   6  11     7320.73     7300.60    148.01 o
   1   6  11      903.14      872.85     50.62 o
   2   6  11     8676.51     8360.26    155.58 o
   3   6  11     5786.33     5624.01    140.05 o
   4   6  11      120.76      159.17     39.93 o
   5   6  11       89.15       61.86     41.07 o
   6   6  11     2522.66     2568.96    132.09 o
   7   6  11      579.99      574.74     99.16 o
   8   6  11       59.82       48.12     65.85 o
  -8   7  11      969.23      913.69    101.40 o
  -7   7  11     2725.79     2742.17    141.96 o
  -6   7  11     2302.52     2355.24    105.06 o
  -5   7  11      230.83      243.80     47.59 o
  -4   7  11      701.41      675.88     72.86 o
  -3   7  11     4510.30     4451.89    109.21 o
  -2   7  11     4361.21     4449.38    105.06 o
  -1   7  11     5244.77     5054.77    132.00 o
   0   7  11     6550.73     6611.30    150.88 o
   1   7  11     7718.67     7661.76    148.49 o
   2   7  11     4316.46     4322.90    117.53 o
   3   7  11     2022.61     1937.80     74.70 o
   4   7  11     3996.99     3990.95    121.01 o
   5   7  11     4884.88     5055.54    169.09 o
   6   7  11      528.56      581.26     78.03 o
   7   7  11      591.22      734.69    123.45 o
   8   7  11     1204.39     1153.88    117.65 o
  -8   8  11      329.83      240.29     78.42 o
  -7   8  11        2.74       13.12     48.77 o
  -6   8  11      619.32      643.45     75.26 o
  -5   8  11     7277.94     7394.49    181.19 o
  -4   8  11      176.12      131.92     39.76 o
  -3   8  11      293.18      259.37     65.98 o
  -2   8  11     2648.31     2643.84     82.16 o
  -1   8  11    13329.01    13539.69    284.86 o
   0   8  11      151.08      127.11     45.83 o
   1   8  11     1748.26     1775.80     72.12 o
   2   8  11     1349.63     1340.37     64.98 o
   3   8  11    11140.18    10565.83    191.45 o
   4   8  11       27.01       49.15     38.86 o
   5   8  11     2123.26     2297.29    120.85 o
   6   8  11      294.33      271.69     77.85 o
   7   8  11     2182.03     2393.94    143.20 o
   8   8  11       41.78      -95.74     80.23 o
  -8   9  11     1257.36     1343.75    236.99 o
  -7   9  11       24.77       56.89     53.53 o
  -6   9  11     3044.45     3159.20    190.88 o
  -5   9  11        0.23        2.10     40.82 o
  -4   9  11     4994.90     5209.38    144.71 o
  -3   9  11      268.63      371.37     49.94 o
  -2   9  11     3407.27     3444.59    115.60 o
  -1   9  11     1840.32     1748.27     86.63 o
   0   9  11     8576.95     8521.03    188.96 o
   1   9  11       88.39       80.52     33.11 o
   2   9  11     2844.15     2924.08     91.20 o
   3   9  11       20.68        7.92     31.70 o
   4   9  11     8223.44     8497.33    227.91 o
   5   9  11      105.35      115.02     54.70 o
   6   9  11      458.88      508.35     80.66 o
   7   9  11       93.55       -2.90     74.22 o
  -7  10  11       37.92        9.16     50.78 o
  -6  10  11      175.22       61.14     49.44 o
  -5  10  11     7369.34     7709.13    192.55 o
  -4  10  11      821.16     1026.97     75.09 o
  -3  10  11      535.98      679.13    114.29 o
  -2  10  11       79.73       43.56     77.02 o
  -1  10  11    12145.04    11760.96    239.57 o
   0  10  11     3303.86     3218.98    111.25 o
   1  10  11      817.83      894.55     69.10 o
   2  10  11      250.37      270.87     43.53 o
   3  10  11     5239.04     5151.60    167.62 o
   4  10  11      209.96      273.43     60.91 o
   5  10  11     1393.34     1335.86    104.35 o
   6  10  11      517.11      466.72     95.48 o
   7  10  11     3467.98     3597.95    177.82 o
  -7  11  11     1073.31     1015.99     91.87 o
  -6  11  11      871.56     1045.72     86.91 o
  -5  11  11       31.49       58.30     45.81 o
  -4  11  11     5437.31     5511.11    292.13 o
  -3  11  11     4670.56     4808.97    140.46 o
  -2  11  11     1725.71     1865.45    113.23 o
  -1  11  11       15.26        5.67     38.65 o
   0  11  11     6693.14     6861.09    190.57 o
   1  11  11     2977.75     3128.52    112.75 o
   2  11  11       57.26       29.74     36.09 o
   3  11  11      234.43      242.17     53.36 o
   4  11  11     3865.44     4133.89    193.29 o
   5  11  11     2116.23     2138.25    136.43 o
   6  11  11      242.87      285.62     77.07 o
   7  11  11      450.19      279.96    103.86 o
  -7  12  11      209.70      171.07     91.03 o
  -6  12  11     1161.63     1141.35     93.76 o
  -5  12  11     1497.58     1539.82    114.59 o
  -4  12  11     3015.46     3077.05    132.13 o
  -3  12  11      163.97      179.61     58.27 o
  -2  12  11     5852.58     6003.35    217.22 o
  -1  12  11     3004.67     3204.11    241.87 o
   0  12  11     1851.68     1903.66     96.00 o
   1  12  11       66.52       17.83     45.62 o
   2  12  11     3548.56     3718.77    111.20 o
   3  12  11     1380.14     1251.46     84.97 o
   4  12  11     1031.37     1001.73     81.84 o
   5  12  11     1015.52      938.96     96.81 o
   6  12  11     2940.86     2810.10    154.80 o
  -6  13  11      102.25       61.02     56.03 o
  -5  13  11       10.67      -27.23     46.60 o
  -4  13  11      786.23      702.52     74.98 o
  -3  13  11     4363.79     4327.29    169.67 o
  -2  13  11       46.81      111.40     55.86 o
  -1  13  11      266.99      317.11     63.69 o
   0  13  11      281.60      321.11     56.40 o
   1  13  11     9234.63     9153.12    211.10 o
   2  13  11        7.81       72.17     54.18 o
   3  13  11      821.32      854.26     86.86 o
   4  13  11      912.58      933.38     81.46 o
   5  13  11     4133.65     4211.81    175.55 o
   6  13  11      142.05      160.82     75.23 o
  -6  14  11     1427.96     1706.64    255.95 o
  -5  14  11        6.78       54.20     54.18 o
  -4  14  11     1310.00     1282.65     94.89 o
  -3  14  11      102.28       46.57     62.20 o
  -2  14  11     4391.81     4475.58    172.77 o
  -1  14  11       88.68      137.77     59.85 o
   0  14  11     1848.54     1834.57    168.64 o
   1  14  11       77.18      151.01     50.88 o
   2  14  11     9369.61     9154.86    251.67 o
   3  14  11      267.08      288.11     71.15 o
   4  14  11      602.49      533.12     72.31 o
   5  14  11        5.10      -15.92     61.96 o
   6  14  11     2833.39     2900.79    293.87 o
  -5  15  11        0.93        4.97     53.43 o
  -4  15  11      302.41      336.03     76.97 o
  -3  15  11     2655.16     2839.41    151.32 o
  -2  15  11     1018.11     1257.84    108.18 o
  -1  15  11      671.79      594.54     83.34 o
   0  15  11      876.44      924.58     94.35 o
   1  15  11     5856.88     5547.44    238.76 o
   2  15  11      630.07      591.11     84.02 o
   3  15  11      537.66      622.93     99.34 o
   4  15  11     1499.34     1500.25    102.18 o
   5  15  11     2587.98     2488.11    251.21 o
  -4  16  11      261.33      182.12     73.77 o
  -3  16  11       17.60      -35.37     54.63 o
  -2  16  11     1606.43     1590.88    121.29 o
  -1  16  11     2921.14     3102.13    155.01 o
   0  16  11      101.31      147.90     79.97 o
   1  16  11       23.96       80.06     87.69 o
   2  16  11     3132.26     3091.86    254.77 o
   3  16  11     1646.00     1572.93    120.62 o
   4  16  11      291.88      222.62     77.12 o
   5  16  11      283.13      232.25    149.31 o
  -4  17  11     2712.79     3306.05    293.87 o
  -3  17  11      809.91      924.28    108.86 o
  -2  17  11     1754.20     1615.84    126.35 o
  -1  17  11      482.09      486.29     83.61 o
   0  17  11     2682.22     2978.25    248.84 o
   1  17  11      741.60      817.74    121.42 o
   2  17  11      409.78      302.49     94.40 o
   3  17  11      118.25      225.25     75.86 o
   4  17  11     2728.24     2761.09    195.18 o
  -3  18  11      114.52      127.98    125.61 o
  -2  18  11        4.08       -0.32     64.91 o
  -1  18  11     3428.52     3590.97    222.00 o
   0  18  11       56.87       79.31     86.29 o
   1  18  11      143.17      184.85     95.12 o
   2  18  11        9.05       50.07     84.62 o
   3  18  11     2375.53     2553.63    188.25 o
   0  19  11     2004.52     2322.53    267.80 o
   1  19  11       98.44      154.05    123.24 o
  -8   0  12     3012.43     2886.58    239.36 o
  -6   0  12     6325.46     6170.78    438.44 o
  -4   0  12     2025.92     1961.32    118.43 o
  -2   0  12    10310.10    10165.42    217.20 o
   0   0  12     6620.73     6241.86    197.32 o
   2   0  12    32318.67    30485.05    665.67 o
   4   0  12      407.98      416.82     72.06 o
   6   0  12     4632.44     4743.54    363.78 o
   8   0  12       17.34      107.28     75.35 o
  -8   1  12      519.23      462.66    144.57 o
  -7   1  12     9831.28    10031.23    259.65 o
  -6   1  12       47.61       51.11     51.99 o
  -5   1  12      138.00      136.78     42.44 o
  -4   1  12      799.97      875.50     94.19 o
  -3   1  12    21351.53    21386.44    280.32 o
  -2   1  12     1697.94     1805.13     65.01 o
  -1   1  12     5511.44     5598.19    128.36 o
   0   1  12     1223.46     1224.88     51.74 o
   1   1  12    27869.64    26093.51    409.10 o
   2   1  12      664.49      625.99     51.14 o
   3   1  12     5022.18     5042.81    130.73 o
   4   1  12     2852.01     3051.83    102.73 o
   5   1  12    10122.94    10083.66    214.72 o
   6   1  12      148.85      129.42     44.67 o
   7   1  12     2039.59     2219.45    107.24 o
   8   1  12       94.37       43.12     60.36 o
  -8   2  12     1237.53     1198.94    159.97 o
  -7   2  12      118.10       79.92     95.98 o
  -6   2  12     2339.18     2318.12    142.92 o
  -5   2  12     8319.23     7621.39    295.21 o
  -4   2  12     3786.15     3834.85    100.68 o
  -3   2  12     1315.51     1277.75     68.99 o
  -2   2  12    15256.58    15268.19    304.55 o
  -1   2  12    17733.53    17274.27    329.42 o
   0   2  12      125.32      205.76     29.98 o
   1   2  12      524.09      585.97     49.35 o
   2   2  12     9026.51     8911.32    183.04 o
   3   2  12     7521.78     7219.26    194.08 o
   4   2  12     1555.03     1527.26     79.24 o
   5   2  12     2647.73     2594.00    101.84 o
   6   2  12     4571.89     4867.84    144.44 o
   7   2  12     2369.38     2547.34    114.70 o
   8   2  12        8.39       73.03     66.43 o
  -8   3  12     1352.55     1373.22    111.96 o
  -7   3  12     2318.49     2154.04    134.01 o
  -6   3  12     2184.03     1965.64    111.65 o
  -5   3  12      477.32      583.23     52.78 o
  -4   3  12    10927.83    10886.79    193.84 o
  -3   3  12     6432.74     6286.06    171.68 o
  -2   3  12     5452.43     5515.77    140.61 o
  -1   3  12     1161.70     1141.16     62.00 o
   0   3  12     9125.08     9128.36    217.38 o
   1   3  12     5545.26     5353.43    130.46 o
   2   3  12      738.60      630.29     53.15 o
   3   3  12     1759.26     1778.46     80.22 o
   4   3  12     5828.70     5839.15    147.74 o
   5   3  12     1246.80     1346.83     80.26 o
   6   3  12      400.62      417.76     59.48 o
   7   3  12      636.60      619.68     85.20 o
   8   3  12     3097.77     3675.84    172.14 o
  -8   4  12      138.22      270.17    113.76 o
  -7   4  12      356.76      300.43     83.66 o
  -6   4  12      293.83      313.04    119.59 o
  -5   4  12    14021.30    13854.37    261.89 o
  -4   4  12      252.78      294.62     40.11 o
  -3   4  12     2122.88     2253.58     84.15 o
  -2   4  12     1240.35     1192.05     59.96 o
  -1   4  12    34634.13    34127.77    459.35 o
   0   4  12       41.95       -4.69     24.01 o
   1   4  12     4513.34     4386.38    110.47 o
   2   4  12     1658.09     1595.49    125.39 o
   3   4  12    12476.42    12433.21    237.57 o
   4   4  12       94.37       95.70     38.37 o
   5   4  12     3892.58     4259.12    130.31 o
   6   4  12      658.14      699.93     70.72 o
   7   4  12     4977.28     5054.25    187.49 o
   8   4  12        0.30       77.23     69.24 o
  -8   5  12     1899.33     1860.68    128.28 o
  -7   5  12      652.11      517.81     78.40 o
  -6   5  12     3446.61     3517.12    170.96 o
  -5   5  12      341.33      401.65     53.19 o
  -4   5  12    12635.12    12526.14    288.08 o
  -3   5  12      166.10      152.01     33.97 o
  -2   5  12     6835.22     6611.55    132.90 o
  -1   5  12      175.07      179.99     37.46 o
   0   5  12    15502.91    15736.18    404.09 o
   1   5  12     2061.52     1939.59     70.57 o
   2   5  12     1797.66     1815.57     80.38 o
   3   5  12      159.91       92.34     44.81 o
   4   5  12    10451.75    10404.69    288.36 o
   5   5  12      780.66      767.06     68.53 o
   6   5  12       51.47       -0.32     48.17 o
   7   5  12        8.57       -2.08     59.28 o
   8   5  12     3630.77     4075.50    186.47 o
  -8   6  12      381.42      371.90     76.94 o
  -7   6  12      151.31      204.90     64.68 o
  -6   6  12      523.60      481.40     62.16 o
  -5   6  12     7551.81     7368.40    176.11 o
  -4   6  12     1725.07     1730.23     92.70 o
  -3   6  12     2544.68     2418.21     82.19 o
  -2   6  12     4008.44     3853.40    136.80 o
  -1   6  12    10713.95    10727.76    215.90 o
   0   6  12      309.98      315.22     38.70 o
   1   6  12     3465.54     3440.15    144.43 o
   2   6  12     2176.65     2487.06     91.68 o
   3   6  12    12284.18    12336.70    240.64 o
   4   6  12     2240.71     2371.49     98.41 o
   5   6  12     3023.54     2906.39    111.86 o
   6   6  12     1145.50     1183.08    119.10 o
   7   6  12     2463.01     2529.91    143.55 o
   8   6  12        2.33      -10.15     77.03 o
  -8   7  12     1263.15     1315.41    149.82 o
  -7   7  12     3323.30     3230.03    151.95 o
  -6   7  12     1256.88     1144.10     83.93 o
  -5   7  12        8.49       15.43     39.83 o
  -4   7  12     3087.14     3174.87    109.14 o
  -3   7  12     5621.87     5675.87    129.35 o
  -2   7  12     2138.63     2191.89     93.23 o
  -1   7  12     1372.29     1496.56     79.63 o
   0   7  12     9533.56     9459.98    173.40 o
   1   7  12     9849.07     9744.63    186.70 o
   2   7  12      707.19      731.09     60.34 o
   3   7  12     1065.27     1125.11     73.28 o
   4   7  12     5361.54     5311.68    146.90 o
   5   7  12     5047.90     5168.23    252.91 o
   6   7  12      126.56       50.60     55.28 o
   7   7  12      779.26      783.45    123.77 o
   8   7  12      992.60     1075.95    203.81 o
  -7   8  12        4.83       12.46     51.16 o
  -6   8  12     4065.56     4233.60    147.43 o
  -5   8  12      778.90      794.36     71.32 o
  -4   8  12     2272.63     2392.96    112.35 o
  -3   8  12      365.29      353.84     61.44 o
  -2   8  12     6360.84     6458.45    163.83 o
  -1   8  12     1308.56     1507.68    124.51 o
   0   8  12     6455.73     6222.88    157.42 o
   1   8  12     4646.97     4649.17    115.90 o
   2   8  12    20100.75    19926.57    329.44 o
   3   8  12     1466.73     1370.46     79.86 o
   4   8  12      587.51      613.00     63.26 o
   5   8  12      149.42      111.35     55.26 o
   6   8  12     4005.24     4291.13    320.27 o
   7   8  12      546.59      536.35     88.02 o
  -7   9  12     4188.09     4475.68    215.18 o
  -6   9  12      188.83      224.02     58.35 o
  -5   9  12      630.26      692.29     70.35 o
  -4   9  12       23.78       60.42     48.57 o
  -3   9  12    10552.25    10378.38    260.79 o
  -2   9  12     1128.40     1025.18     75.54 o
  -1   9  12     1317.39     1402.43     82.99 o
   0   9  12       98.08       69.27     39.88 o
   1   9  12    11850.86    12058.42    213.15 o
   2   9  12      228.32      199.32     41.46 o
   3   9  12     2666.09     2602.82    132.04 o
   4   9  12       98.35      133.65     54.86 o
   5   9  12     4320.57     4216.69    165.52 o
   6   9  12        1.75      121.22     61.04 o
   7   9  12     1479.25     1644.49    131.66 o
  -7  10  12       52.05       94.21     57.25 o
  -6  10  12     2713.98     2663.60    123.18 o
  -5  10  12      507.30      473.25    106.17 o
  -4  10  12     3035.35     3175.28    117.33 o
  -3  10  12       16.46       31.71     46.16 o
  -2  10  12    11456.17    11578.76    282.75 o
  -1  10  12     2077.42     2086.75    140.93 o
   0  10  12      540.12      652.04     94.67 o
   1  10  12       83.09      107.58     42.16 o
   2  10  12     5976.83     6135.29    143.75 o
   3  10  12      178.50      169.83     50.97 o
   4  10  12      866.51      679.44     82.07 o
   5  10  12       14.41       41.58     55.34 o
   6  10  12     5145.18     4524.34    264.25 o
   7  10  12      418.81      429.51     92.06 o
  -7  11  12     1499.26     1865.22    161.16 o
  -6  11  12      741.33      718.25     79.77 o
  -5  11  12      422.70      503.80     67.67 o
  -4  11  12     2969.34     3208.96    121.64 o
  -3  11  12     8316.32     8735.10    274.16 o
  -2  11  12     1375.89     1459.57    207.17 o
  -1  11  12     1055.48     1108.32     87.80 o
   0  11  12     2131.29     2182.63    102.08 o
   1  11  12     3936.49     4069.11    132.29 o
   2  11  12     1123.59     1239.16     73.08 o
   3  11  12     1455.57     1451.82    102.00 o
   4  11  12     2154.91     1945.71    213.29 o
   5  11  12     2452.42     2208.04    161.55 o
   6  11  12      183.36      177.82     74.33 o
   7  11  12     1435.59     1135.20    206.18 o
  -6  12  12      913.32      869.29     88.89 o
  -5  12  12     3869.56     4118.79    147.46 o
  -4  12  12      204.96       92.18     60.92 o
  -3  12  12      428.13      407.42     74.10 o
  -2  12  12     2094.96     2109.41    174.80 o
  -1  12  12     5305.44     5406.60    185.46 o
   0  12  12      605.69      525.87     69.03 o
   1  12  12      603.40      612.44     67.06 o
   2  12  12     1991.49     2187.80     93.37 o
   3  12  12     5518.52     5883.98    202.69 o
   4  12  12      113.89      214.41     67.02 o
   5  12  12      812.11      666.90    119.76 o
   6  12  12     1128.66     1143.73    115.99 o
  -6  13  12     1154.36     1174.56    137.88 o
  -5  13  12      283.83      161.75     59.75 o
  -4  13  12     2326.77     2363.59    140.27 o
  -3  13  12      217.52      380.45     73.48 o
  -2  13  12     1514.22     1336.48    109.84 o
  -1  13  12       10.34      150.74     59.17 o
   0  13  12     7354.66     7878.45    199.50 o
   1  13  12      398.24      510.87     65.66 o
   2  13  12      737.17      559.84     80.22 o
   3  13  12      641.55      752.50     75.22 o
   4  13  12     4294.32     4261.79    173.12 o
   5  13  12       53.03       94.48     67.41 o
   6  13  12      119.74      120.99     92.90 o
  -5  14  12     2468.26     2449.07    152.18 o
  -4  14  12      211.13      143.11    100.20 o
  -3  14  12      167.25      104.36     61.84 o
  -2  14  12       18.95       13.30     55.60 o
  -1  14  12     5686.76     5986.64    203.34 o
   0  14  12       25.64        5.47     52.37 o
   1  14  12     1705.17     1589.30     97.13 o
   2  14  12      124.87       97.94     71.12 o
   3  14  12     5864.18     5885.97    202.05 o
   4  14  12      201.82      178.32     68.54 o
   5  14  12      726.53      585.39     93.30 o
  -4  15  12     1191.03     1189.25    117.33 o
  -3  15  12      506.72      352.71     78.50 o
  -2  15  12      168.71      233.51     71.27 o
  -1  15  12       58.53      103.13     62.36 o
   0  15  12     3844.97     4125.36    168.28 o
   1  15  12     1845.74     1791.49    150.79 o
   2  15  12      483.77      507.13    112.84 o
   3  15  12      149.78      110.81     65.70 o
   4  15  12     3587.09     3917.77    170.49 o
   5  15  12      432.28      412.40    109.75 o
  -4  16  12      399.85      239.36    137.46 o
  -3  16  12      377.37      562.97     92.79 o
  -2  16  12     1218.97     1130.77    110.79 o
  -1  16  12     1273.75     1455.80    120.93 o
   0  16  12      990.51     1118.82    137.14 o
   1  16  12      622.23      710.21    131.53 o
   2  16  12     2151.14     1794.34    126.98 o
   3  16  12     1900.65     2006.20    134.93 o
   4  16  12       10.12      -39.64     79.59 o
  -3  17  12     2992.54     3092.22    226.33 o
  -2  17  12       19.58       67.16     65.47 o
  -1  17  12      223.95      439.79    139.33 o
   0  17  12      575.58      661.58    186.04 o
   1  17  12     1936.54     2021.92    167.18 o
   2  17  12        7.12      -45.87     70.85 o
   3  17  12      398.73      494.06     91.50 o
  -2  18  12     3142.03     3059.58    270.17 o
  -1  18  12       44.76      -52.14    118.50 o
   0  18  12      564.32      478.27    110.56 o
   1  18  12       62.12      112.23     89.55 o
   2  18  12     1432.63     1028.45    140.74 o
  -7   0  13      146.88      225.14     99.54 o
  -5   0  13    13460.74    13071.41    470.43 o
  -3   0  13      965.70      949.32     91.93 o
  -1   0  13    30178.48    28890.01    641.04 o
   1   0  13    12471.61    11933.72    574.71 o
   3   0  13    24846.74    24972.22    611.44 o
   5   0  13     5415.62     5095.46    206.91 o
   7   0  13     4496.35     4810.99    218.59 o
  -8   1  13     2967.40     3099.18    176.79 o
  -7   1  13      308.81      229.19     63.89 o
  -6   1  13     2326.99     2330.98    142.35 o
  -5   1  13       95.60       75.99     42.29 o
  -4   1  13     8774.03     8718.98    192.60 o
  -3   1  13     4679.27     4493.57    106.36 o
  -2   1  13     1286.52     1315.83     49.97 o
  -1   1  13      344.37      290.14     36.83 o
   0   1  13    23548.74    22783.49    371.36 o
   1   1  13     4049.18     3910.05    112.24 o
   2   1  13     1137.24     1306.34     72.86 o
   3   1  13      726.36      749.17     61.21 o
   4   1  13    14139.22    13763.08    264.74 o
   5   1  13     1584.58     1570.86    104.56 o
   6   1  13       28.15       13.98     42.35 o
   7   1  13      942.48      888.80     81.03 o
   8   1  13     2610.21     3150.12    162.45 o
  -8   2  13      398.99      403.15     91.23 o
  -7   2  13      117.66       43.49     54.95 o
  -6   2  13     4163.67     4040.80    150.80 o
  -5   2  13     9545.62     9462.04    240.13 o
  -4   2  13      213.99      140.91     35.91 o
  -3   2  13     2256.74     2275.33     76.19 o
  -2   2  13     5939.83     6114.46    110.54 o
  -1   2  13    12568.76    13127.91    212.07 o
   0   2  13     2096.85     2161.90     82.83 o
   1   2  13     4930.37     4405.95    119.50 o
   2   2  13     7570.33     7357.53    166.43 o
   3   2  13    11270.01    10665.01    252.45 o
   4   2  13       88.28      137.14     39.58 o
   5   2  13     2970.23     2895.93    111.32 o
   6   2  13     2732.36     2774.59    154.27 o
   7   2  13     1948.39     2188.87    139.22 o
   8   2  13       18.45      -27.63     65.17 o
  -8   3  13      250.59      259.23     99.54 o
  -7   3  13     4171.47     3934.24    244.10 o
  -6   3  13     1546.27     1679.67    147.89 o
  -5   3  13     2241.62     2390.73    140.10 o
  -4   3  13     3173.87     3109.11    137.95 o
  -3   3  13    19446.88    19564.32    341.53 o
  -2   3  13     1344.11     1402.98     61.15 o
  -1   3  13     2694.95     2859.46     82.98 o
   0   3  13     7810.82     7821.98    169.29 o
   1   3  13    19757.16    19056.87    325.27 o
   2   3  13      144.41      161.76     39.23 o
   3   3  13     5422.62     5373.44    141.45 o
   4   3  13     4135.85     4076.02    124.09 o
   5   3  13     5441.33     5531.59    153.67 o
   6   3  13      132.31       68.93     59.18 o
   7   3  13     2703.78     2881.64    149.54 o
   8   3  13     1677.62     1805.16    205.00 o
  -8   4  13      681.56      581.18     88.66 o
  -7   4  13       76.78       50.69     59.99 o
  -6   4  13     4677.84     5167.56    175.30 o
  -5   4  13      227.64      243.39     48.27 o
  -4   4  13     4643.80     4523.75    115.74 o
  -3   4  13       71.86       89.67     37.25 o
  -2   4  13    25383.41    24907.38    410.46 o
  -1   4  13     1453.26     1594.75     64.65 o
   0   4  13     1168.52     1242.12     59.75 o
   1   4  13       25.49       32.07     30.44 o
   2   4  13    11594.49    11652.66    229.20 o
   3   4  13       16.87       -1.51     34.78 o
   4   4  13      424.21      336.76     59.28 o
   5   4  13       93.67       69.24     43.24 o
   6   4  13     9663.52    10410.81    235.13 o
   7   4  13       66.36      142.88     65.66 o
   8   4  13        0.05       96.38    149.31 o
  -8   5  13       86.08       58.45     93.61 o
  -7   5  13     4766.85     4649.16    207.39 o
  -6   5  13       71.98      106.00     55.82 o
  -5   5  13     1253.89     1362.12     79.36 o
  -4   5  13      304.70      332.96     46.15 o
  -3   5  13    17970.30    17776.68    322.25 o
  -2   5  13      325.55      374.17     49.85 o
  -1   5  13     4891.24     4907.05    133.17 o
   0   5  13      812.84      827.92     55.14 o
   1   5  13    15365.28    15218.89    318.47 o
   2   5  13        7.58       -7.30     33.07 o
   3   5  13     4304.29     4042.48    122.72 o
   4   5  13       11.00       25.99     37.84 o
   5   5  13     7365.00     7441.32    186.22 o
   6   5  13      236.32      403.96     72.34 o
   7   5  13     2620.63     2696.44    150.43 o
   8   5  13       93.10      -71.10    113.76 o
  -8   6  13     1223.75      727.57    206.18 o
  -7   6  13       58.96        5.48     59.20 o
  -6   6  13     4506.73     4339.07    163.57 o
  -5   6  13     2086.62     2109.44    101.25 o
  -4   6  13     1697.61     1693.94     82.93 o
  -3   6  13      236.17      229.13     47.63 o
  -2   6  13     9845.82    10075.63    215.40 o
  -1   6  13     2482.24     2528.74    100.10 o
   0   6  13     4418.14     4304.52    115.25 o
   1   6  13     3193.91     3113.28    103.79 o
   2   6  13    18276.53    18061.57    319.90 o
   3   6  13     3425.89     3345.88    113.59 o
   4   6  13       12.58        4.51     38.43 o
   5   6  13      400.16      466.86     62.32 o
   6   6  13     5560.49     5444.22    205.45 o
   7   6  13      729.96      703.27     94.79 o
  -7   7  13     2352.85     2240.00    135.00 o
  -6   7  13      713.11      679.78     71.11 o
  -5   7  13      113.84      106.24     46.71 o
  -4   7  13     3987.79     4008.82    124.64 o
  -3   7  13     3376.70     3351.35    117.25 o
  -2   7  13      574.63      587.26     61.21 o
  -1   7  13     1215.38     1194.42    105.70 o
   0   7  13    13501.20    13012.59    255.90 o
   1   7  13     7516.51     7905.94    263.39 o
   2   7  13      736.37      753.19     96.46 o
   3   7  13     3179.61     3196.96    113.50 o
   4   7  13     8003.93     8245.40    196.53 o
   5   7  13     2409.71     2512.35    131.25 o
   6   7  13       73.59       65.30     58.44 o
   7   7  13      454.50      483.10     88.37 o
  -7   8  13      235.46      302.62     76.95 o
  -6   8  13      214.20      231.53     57.23 o
  -5   8  13     5787.30     5867.57    162.19 o
  -4   8  13     1001.30     1082.57     99.32 o
  -3   8  13     1279.73     1406.35    119.31 o
  -2   8  13     1383.54     1382.58    103.65 o
  -1   8  13     8303.73     8873.25    203.14 o
   0   8  13      137.06      134.64     43.84 o
   1   8  13     2814.21     2880.32    118.04 o
   2   8  13     2072.86     2083.92    145.72 o
   3   8  13     8086.25     8054.94    300.68 o
   4   8  13      244.71      192.77     51.45 o
   5   8  13     2539.73     2624.14    137.91 o
   6   8  13      535.66      408.06     78.31 o
   7   8  13     1532.49     1658.49    184.23 o
  -7   9  13      103.33      120.65     66.91 o
  -6   9  13     1468.12     1325.11     94.84 o
  -5   9  13      299.27      230.49     56.07 o
  -4   9  13     7580.27     7738.50    318.80 o
  -3   9  13        3.83       17.17     60.32 o
  -2   9  13     1671.62     1558.74     90.86 o
  -1   9  13      445.01      473.58     60.74 o
   0   9  13    13047.27    13627.36    272.55 o
   1   9  13        5.36       39.57     41.67 o
   2   9  13     1217.89     1159.21     78.28 o
   3   9  13       16.98        2.32     40.36 o
   4   9  13    11360.63    11492.78    288.51 o
   5   9  13      219.86      252.88     68.28 o
   6   9  13       47.36       15.95     60.78 o
   7   9  13       14.96       52.14    123.24 o
  -7  10  13      197.47      140.44    146.94 o
  -6  10  13      744.14      809.39     85.01 o
  -5  10  13     5369.17     6012.65    171.94 o
  -4  10  13        6.60       42.71     51.90 o
  -3  10  13     1623.34     1745.80    112.95 o
  -2  10  13     1371.14     1703.97    121.21 o
  -1  10  13     9305.58     9846.89    224.43 o
   0  10  13      469.30      539.68    103.65 o
   1  10  13     2301.84     2565.25    110.57 o
   2  10  13     1215.40     1152.36     80.19 o
   3  10  13     3401.12     3724.49    146.45 o
   4  10  13       50.34       88.10     54.13 o
   5  10  13     1938.69     2075.61    128.83 o
   6  10  13      923.26      997.63    108.60 o
  -6  11  13      753.80      789.16     83.94 o
  -5  11  13      596.33      576.93     86.72 o
  -4  11  13     3969.46     4373.27    228.29 o
  -3  11  13     2829.23     2837.56    161.05 o
  -2  11  13     1946.38     2094.49    126.12 o
  -1  11  13     1320.95     1589.82    127.82 o
   0  11  13     4862.69     5234.32    156.63 o
   1  11  13     1271.58     1258.88     88.07 o
   2  11  13      153.96      199.20     58.19 o
   3  11  13      337.82      268.30     62.64 o
   4  11  13     2512.27     2680.81    146.25 o
   5  11  13     1095.43      841.57    272.54 o
   6  11  13      133.69      159.73     75.61 o
  -6  12  13     1527.46     1623.40    220.40 o
  -5  12  13     1088.10     1201.68    112.77 o
  -4  12  13      893.67      842.68     98.53 o
  -3  12  13      128.84       76.94     59.70 o
  -2  12  13     6325.21     6378.70    210.06 o
  -1  12  13     3320.83     3267.64    226.35 o
   0  12  13      150.53       84.15     49.93 o
   1  12  13      149.74      153.63     52.59 o
   2  12  13     3912.06     3941.81    137.58 o
   3  12  13     1456.54     1455.50    138.97 o
   4  12  13      241.62       93.89     66.12 o
   5  12  13     1368.84     1344.51    121.05 o
   6  12  13     3114.65     3199.26    828.29 o
  -5  13  13      292.09      324.00     86.42 o
  -4  13  13      157.86      225.17     72.75 o
  -3  13  13     3680.49     3959.43    172.23 o
  -2  13  13      421.53      401.89     77.43 o
  -1  13  13     1483.81     1671.31    119.62 o
   0  13  13       13.45        3.47     54.73 o
   1  13  13     5865.50     6299.64    178.25 o
   2  13  13      183.57      162.34     65.15 o
   3  13  13     1851.46     1858.69    155.00 o
   4  13  13      125.95       78.39     66.10 o
   5  13  13     2606.36     2582.10    153.42 o
  -4  14  13      565.30      548.80     90.42 o
  -3  14  13       25.44      -26.26     60.95 o
  -2  14  13     2392.69     2385.22    153.92 o
  -1  14  13       21.31        0.12     93.26 o
   0  14  13      451.52      460.34     79.79 o
   1  14  13       77.82       26.26     50.24 o
   2  14  13     6137.84     6494.76    216.07 o
   3  14  13       41.65      -82.66     77.02 o
   4  14  13       66.16       19.42     64.10 o
   5  14  13        3.32      -50.34     82.84 o
  -4  15  13      598.70      620.13    120.87 o
  -3  15  13     1760.46     1740.03    133.04 o
  -2  15  13       40.10       11.77     61.37 o
  -1  15  13      778.38      688.90     92.99 o
   0  15  13      903.09      881.40    160.27 o
   1  15  13     3887.61     4022.10    212.83 o
   2  15  13       12.29       11.29     62.35 o
   3  15  13     1023.06     1184.07    303.35 o
   4  15  13     1048.55      812.86    200.26 o
  -3  16  13      431.35      323.15    103.74 o
  -2  16  13      693.31      589.55     96.75 o
  -1  16  13     1491.24     1706.56    130.07 o
   0  16  13       32.71       16.34     72.77 o
   1  16  13      273.94      204.97    117.31 o
   2  16  13     1325.89     1847.86    161.66 o
   3  16  13     1155.17     1272.12    149.03 o
  -2  17  13      475.57      676.93    383.93 o
  -1  17  13      325.95      309.23     82.65 o
   0  17  13     1974.79     2003.57    297.43 o
   1  17  13      249.04      185.20    107.83 o
   2  17  13       75.32       58.72     81.65 o
  -8   0  14      854.98      561.67    144.57 o
  -6   0  14     5721.87     5745.74    232.89 o
  -4   0  14      861.97      898.33     95.07 o
  -2   0  14     9683.97     9457.50    278.97 o
   0   0  14     1494.92     1499.25    187.22 o
   2   0  14    26450.04    25756.13    597.55 o
   4   0  14       38.07       62.57     57.51 o
   6   0  14     5661.76     5831.34    239.62 o
   8   0  14        3.18      -73.47    113.76 o
  -8   1  14      297.82      360.23    127.98 o
  -7   1  14     3906.45     3922.39    181.77 o
  -6   1  14        5.96        7.39     48.57 o
  -5   1  14      418.82      446.99     60.50 o
  -4   1  14     1554.47     1614.78     85.70 o
  -3   1  14     7465.32     7563.46    212.72 o
  -2   1  14       95.53       89.93     30.55 o
  -1   1  14     4652.80     4497.59    165.75 o
   0   1  14     1371.73     1367.46     72.23 o
   1   1  14    13950.05    13626.85    256.31 o
   2   1  14      136.81      127.12     39.95 o
   3   1  14     8280.38     7592.15    178.03 o
   4   1  14     2014.00     2068.61     96.69 o
   5   1  14     6023.88     5809.18    205.38 o
   6   1  14       40.17      -19.93     43.79 o
   7   1  14     2623.65     2863.45    129.11 o
   8   1  14      360.14      568.78    156.42 o
  -7   2  14      255.95      284.93     69.52 o
  -6   2  14     2486.20     2529.35    168.29 o
  -5   2  14     2049.78     1855.22    141.62 o
  -4   2  14     1976.64     2076.02     92.53 o
  -3   2  14     1585.29     1538.57     67.58 o
  -2   2  14    10368.59    10557.16    245.61 o
  -1   2  14     8047.33     8039.18    176.63 o
   0   2  14       48.70       34.83     32.93 o
   1   2  14     1794.02     1888.58     85.03 o
   2   2  14     9027.41     8830.94    193.28 o
   3   2  14     2986.37     2946.92    106.63 o
   4   2  14      466.50      355.56     54.15 o
   5   2  14     3394.67     3316.42    179.24 o
   6   2  14     5083.88     5145.43    198.06 o
   7   2  14      716.00      792.73     82.62 o
  -7   3  14      884.45     1004.97     98.18 o
  -6   3  14      291.99      151.98     82.74 o
  -5   3  14      116.21      104.31     46.94 o
  -4   3  14     9803.02     9740.84    186.24 o
  -3   3  14     4130.95     4170.58    107.36 o
  -2   3  14     1144.31     1227.51     72.51 o
  -1   3  14     1502.28     1608.46     79.00 o
   0   3  14    13567.48    13339.83    252.43 o
   1   3  14     2785.87     2654.83     97.77 o
   2   3  14       13.85       -5.97     34.37 o
   3   3  14      578.06      508.39     58.07 o
   4   3  14     8414.69     8259.77    216.87 o
   5   3  14     2312.72     2516.71    224.10 o
   6   3  14       20.61       35.39     58.84 o
   7   3  14      777.48     1025.59    212.13 o
  -7   4  14      290.04      219.61    120.87 o
  -6   4  14       19.05       -1.72     51.65 o
  -5   4  14     6577.80     6731.91    198.88 o
  -4   4  14      371.82      330.52     46.55 o
  -3   4  14     4033.66     3990.69    125.69 o
  -2   4  14      105.78      175.57     42.10 o
  -1   4  14    13514.18    13483.52    259.60 o
   0   4  14     1120.15     1162.27     71.00 o
   1   4  14     3993.53     3916.63    129.99 o
   2   4  14      447.62      472.17     54.11 o
   3   4  14     6094.93     5541.09    149.74 o
   4   4  14        9.64       37.58     39.36 o
   5   4  14     3991.08     4070.07    136.49 o
   6   4  14      204.50      263.77     59.27 o
   7   4  14     2703.92     2824.13    153.86 o
  -7   5  14      105.27      123.83     67.41 o
  -6   5  14      806.37      759.40    107.57 o
  -5   5  14       10.03       -2.95     39.97 o
  -4   5  14     8936.61     9266.80    213.61 o
  -3   5  14       14.00       31.14     43.44 o
  -2   5  14     1397.90     1557.77     84.04 o
  -1   5  14     1530.47     1649.24    160.09 o
   0   5  14    14733.33    14969.07    278.56 o
   1   5  14      237.02      311.95     47.50 o
   2   5  14      218.62      205.96     54.73 o
   3   5  14      150.10      147.88     44.04 o
   4   5  14    10000.62     9741.79    223.03 o
   5   5  14      240.83      118.86     49.33 o
   6   5  14        5.81      -10.05     52.98 o
   7   5  14       83.54       36.73     66.52 o
  -7   6  14      299.77      296.85     76.65 o
  -6   6  14     1158.63      941.87     94.68 o
  -5   6  14     4581.47     4700.83    161.12 o
  -4   6  14       30.43      -64.69     46.62 o
  -3   6  14      753.38      851.35     72.65 o
  -2   6  14     3741.02     3683.07    124.72 o
  -1   6  14    10362.03    10733.59    227.99 o
   0   6  14      584.65      735.96     91.35 o
   1   6  14     3228.74     3269.91    112.01 o
   2   6  14     5314.48     5378.51    147.47 o
   3   6  14     7798.07     7593.41    184.62 o
   4   6  14        1.21       -1.71     41.47 o
   5   6  14     3352.38     3366.16    127.51 o
   6   6  14      903.97      615.05     87.13 o
   7   6  14     1319.08     1360.20    122.70 o
  -7   7  14     2348.27     2266.96    140.85 o
  -6   7  14      640.17      609.13    106.15 o
  -5   7  14      601.50      741.58     84.55 o
  -4   7  14     1294.16     1424.83    214.06 o
  -3   7  14     2245.86     2374.83    106.54 o
  -2   7  14     1129.14     1235.49     83.15 o
  -1   7  14     2254.50     2282.86    103.70 o
   0   7  14     5102.24     5121.59    173.43 o
   1   7  14     5165.50     5229.95    144.67 o
   2   7  14      974.36     1030.07     90.31 o
   3   7  14     5019.43     4653.75    161.80 o
   4   7  14     4815.68     4856.13    206.95 o
   5   7  14     1545.66     1573.92    114.42 o
   6   7  14        0.25        5.87     58.44 o
   7   7  14     1242.71      976.41    191.96 o
  -7   8  14       13.98     -120.87     94.80 o
  -6   8  14     3510.86     3767.56    201.82 o
  -5   8  14     1447.35     1573.75    155.26 o
  -4   8  14      210.96       86.46     86.87 o
  -3   8  14        7.93       69.76     51.66 o
  -2   8  14     6657.27     6994.13    181.66 o
  -1   8  14      862.22      927.03     87.57 o
   0   8  14      168.50      141.23     46.71 o
   1   8  14      376.99      319.82     65.86 o
   2   8  14    12398.21    12301.77    252.84 o
   3   8  14     1784.19     1969.44    136.14 o
   4   8  14       35.68       -2.91     43.86 o
   5   8  14       51.18       68.74     58.67 o
   6   8  14     4171.27     3964.06    221.57 o
   7   8  14      474.30      556.93    165.90 o
  -6   9  14      745.25      793.24     99.12 o
  -5   9  14      847.99      971.71    100.68 o
  -4   9  14      100.90       22.69     50.23 o
  -3   9  14     6593.97     6477.66    204.22 o
  -2   9  14      176.11      148.35     57.43 o
  -1   9  14     3233.09     3349.03    126.44 o
   0   9  14       18.12       32.59     42.17 o
   1   9  14     5287.68     5387.43    184.40 o
   2   9  14      364.12      221.34     59.18 o
   3   9  14     3009.31     2988.26    143.60 o
   4   9  14        2.67       36.01     54.13 o
   5   9  14     2568.91     2463.15    140.91 o
   6   9  14      249.61      223.04     73.59 o
  -6  10  14     2462.36     2769.35    227.09 o
  -5  10  14      224.09      201.71     66.82 o
  -4  10  14     1374.99     1243.88    107.79 o
  -3  10  14     1468.59     1616.67    115.28 o
  -2  10  14     8384.52     9061.74    252.09 o
  -1  10  14      316.72      331.14     58.09 o
   0  10  14      777.05      959.43    143.47 o
   1  10  14      451.26      532.25    115.86 o
   2  10  14     6340.83     6244.10    203.52 o
   3  10  14       45.34       48.01     45.03 o
   4  10  14      120.99      108.01     76.21 o
   5  10  14      550.34      568.11     88.31 o
   6  10  14     3801.24     4183.71    513.09 o
  -6  11  14       65.46      -28.44    113.76 o
  -5  11  14      351.93      305.49     77.88 o
  -4  11  14     3398.91     3468.01    162.48 o
  -3  11  14     4370.52     4655.13    295.08 o
  -2  11  14       13.80       97.09     56.50 o
  -1  11  14      666.19      758.33     87.77 o
   0  11  14     3146.57     3069.11    167.27 o
   1  11  14     3117.29     3221.56    148.35 o
   2  11  14       64.16       55.36     61.25 o
   3  11  14      920.21     1034.16    141.12 o
   4  11  14     1934.69     1721.81    167.31 o
   5  11  14     1301.96     1389.31    121.18 o
   6  11  14      101.72       49.77    111.39 o
  -5  12  14     1576.35     1455.96    143.37 o
  -4  12  14      691.63      773.61     97.72 o
  -3  12  14     1412.96     1665.58    162.44 o
  -2  12  14     1557.47     1655.56    133.26 o
  -1  12  14     2576.75     2551.74    262.94 o
   0  12  14     1860.40     2026.22    139.54 o
   1  12  14     3072.84     3053.12    150.42 o
   2  12  14      801.01      956.38     99.54 o
   3  12  14     1099.78     1239.19    134.27 o
   4  12  14      109.31       68.42     76.22 o
   5  12  14      850.61      865.93    108.97 o
  -4  13  14     2620.53     2681.77    156.24 o
  -3  13  14      449.43      519.25     86.82 o
  -2  13  14      303.70      249.17     73.20 o
  -1  13  14      216.01      150.04     66.43 o
   0  13  14     6027.64     6611.47    217.87 o
   1  13  14      916.29      739.01     83.12 o
   2  13  14       39.54       13.61     75.19 o
   3  13  14       26.75      -17.16     73.22 o
   4  13  14     3773.26     3789.54    178.46 o
   5  13  14      217.29      267.54    218.03 o
  -4  14  14       30.31       45.03    120.87 o
  -3  14  14      851.09      951.72    108.40 o
  -2  14  14      235.46      119.38     69.30 o
  -1  14  14     2310.51     2402.66    144.63 o
   0  14  14      560.80      545.04    112.85 o
   1  14  14     1671.08     1796.94    109.75 o
   2  14  14      319.64      220.62     91.32 o
   3  14  14     3570.39     3221.21    254.77 o
   4  14  14       57.46      142.37    107.83 o
  -3  15  14      109.87       98.01     84.62 o
  -2  15  14      328.72      379.16     86.77 o
  -1  15  14      428.32      265.28     77.59 o
   0  15  14     2570.20     2769.90    154.46 o
   1  15  14      254.43      165.03     84.62 o
   2  15  14      196.53      209.83    135.09 o
   3  15  14      686.59      929.38    138.25 o
  -2  16  14     1749.93     1721.19    167.58 o
  -1  16  14     1445.33     1698.18    133.51 o
   0  16  14      108.50       10.99     99.54 o
   1  16  14      629.70      731.94    121.42 o
   2  16  14     1852.27     2068.95    251.21 o
  -7   0  15      608.02      853.17    156.42 o
  -5   0  15     2446.97     2432.28    150.80 o
  -3   0  15     1202.28     1139.94    201.44 o
  -1   0  15     2552.95     2793.42    143.80 o
   1   0  15     6337.57     5983.36    664.77 o
   3   0  15     6179.04     5939.86    223.88 o
   5   0  15     5335.72     5072.54    219.36 o
   7   0  15      681.13      782.27    117.92 o
  -7   1  15      302.25      224.74    101.91 o
  -6   1  15      748.75      671.09     97.85 o
  -5   1  15      821.84      661.62     69.36 o
  -4   1  15     3646.07     3913.45    127.44 o
  -3   1  15      109.52      139.81     51.98 o
  -2   1  15      389.02      440.67     66.97 o
  -1   1  15       65.10       30.94     34.71 o
   0   1  15     8659.80     8740.41    202.85 o
   1   1  15      969.12     1085.72     71.15 o
   2   1  15      190.22      200.37     44.24 o
   3   1  15      976.04      888.26     83.12 o
   4   1  15     7877.35     7756.09    196.83 o
   5   1  15       15.57       58.01     45.40 o
   6   1  15        5.30      -21.67     46.58 o
   7   1  15      364.48      419.78     71.42 o
  -7   2  15       54.74       20.91     63.02 o
  -6   2  15     1241.95     1218.78    100.02 o
  -5   2  15     2223.31     2218.86    106.75 o
  -4   2  15       33.93       24.93     40.21 o
  -3   2  15      764.40      787.63     64.68 o
  -2   2  15     3885.55     3693.98    144.03 o
  -1   2  15     2830.09     2548.02    109.22 o
   0   2  15      491.13      548.34     69.78 o
   1   2  15     3759.00     3475.87    114.45 o
   2   2  15     3935.10     3815.59    122.24 o
   3   2  15     2739.26     2790.12    109.15 o
   4   2  15       88.89       68.44     43.64 o
   5   2  15     1426.09     1465.24     94.10 o
   6   2  15     2618.59     2443.19    118.74 o
   7   2  15     1565.25     1526.82    106.17 o
  -7   3  15      682.75      610.95     87.85 o
  -6   3  15      245.60      261.94     66.62 o
  -5   3  15      887.34      886.49     96.60 o
  -4   3  15     1525.98     1447.38    107.44 o
  -3   3  15     4976.70     5021.71    151.54 o
  -2   3  15      236.77      219.90     57.41 o
  -1   3  15     3148.18     3178.35    134.13 o
   0   3  15     1956.52     2055.75    113.52 o
   1   3  15     2675.06     2724.73    104.16 o
   2   3  15       17.30       -2.39     35.89 o
   3   3  15     2453.34     2402.41    159.20 o
   4   3  15     1035.95     1021.23     80.50 o
   5   3  15      966.26     1037.95    112.20 o
   6   3  15        8.15       12.97     49.00 o
   7   3  15     2243.20     2496.96    168.36 o
  -7   4  15       11.85       46.25     61.77 o
  -6   4  15     3162.60     3734.42    366.58 o
  -5   4  15       64.29      110.98     67.49 o
  -4   4  15      160.45      170.90     50.57 o
  -3   4  15       12.74       33.39     39.27 o
  -2   4  15    10127.14    10676.59    275.00 o
  -1   4  15      980.13      952.63     87.31 o
   0   4  15       34.50       44.13     37.15 o
   1   4  15       77.37       53.51     38.48 o
   2   4  15     6013.78     5560.64    152.06 o
   3   4  15      913.02      924.90     91.33 o
   4   4  15       73.43       70.62     44.81 o
   5   4  15      140.09       81.15     49.78 o
   6   4  15     4694.99     4798.16    309.23 o
   7   4  15      193.06      231.09     95.48 o
  -7   5  15     1708.12     1686.55    158.22 o
  -6   5  15       35.94       42.15     55.70 o
  -5   5  15     1042.64     1063.81    121.65 o
  -4   5  15      218.91      192.11     58.07 o
  -3   5  15     5066.58     5027.04    150.34 o
  -2   5  15      706.26      697.80     72.86 o
  -1   5  15     2237.84     2392.37    125.54 o
   0   5  15      609.16      578.30     97.20 o
   1   5  15     5504.98     5590.35    151.11 o
   2   5  15      508.58      383.04     56.50 o
   3   5  15     2804.78     2711.87    112.20 o
   4   5  15      159.70       78.26     45.27 o
   5   5  15     2724.09     2853.83    123.62 o
   6   5  15        2.61      -27.12     54.89 o
  -7   6  15      121.08      117.70     92.21 o
  -6   6  15     1521.15     1707.19    152.99 o
  -5   6  15      655.59      618.63     81.16 o
  -4   6  15      448.58      385.34     67.98 o
  -3   6  15      360.39      270.82     53.97 o
  -2   6  15     4387.71     4383.52    229.09 o
  -1   6  15      140.49       80.12     60.44 o
   0   6  15      487.28      456.56     77.45 o
   1   6  15     2781.41     2822.33    108.71 o
   2   6  15     7099.49     7365.11    183.25 o
   3   6  15      433.13      504.94     76.62 o
   4   6  15        4.59       16.66     45.62 o
   5   6  15     1000.82      837.96    113.23 o
   6   6  15     2853.66     3099.18    224.95 o
  -6   7  15      215.80      258.49     92.94 o
  -5   7  15      198.27      168.43     87.66 o
  -4   7  15     1977.66     1895.41    129.72 o
  -3   7  15     1696.00     1661.19    174.25 o
  -2   7  15       15.74       -8.48     41.95 o
  -1   7  15      193.52      212.32     60.95 o
   0   7  15     5630.05     5770.80    191.98 o
   1   7  15     4187.86     4186.15    215.42 o
   2   7  15      197.53      145.22     46.07 o
   3   7  15     1366.81     1429.58     90.49 o
   4   7  15     4066.63     4110.65    173.09 o
   5   7  15     1441.88     1319.37    175.80 o
   6   7  15      123.10      141.28     71.17 o
  -6   8  15      231.61      136.43     87.64 o
  -5   8  15     2217.98     2050.64    129.58 o
  -4   8  15      290.04      271.40     68.04 o
  -3   8  15     1562.54     1711.84    133.33 o
  -2   8  15      201.49      109.58     52.50 o
  -1   8  15     2298.86     2515.97    138.04 o
   0   8  15      158.04      195.69     60.59 o
   1   8  15     3385.59     3415.78    148.88 o
   2   8  15     1377.57     1313.16    119.44 o
   3   8  15     2921.33     2840.19    119.93 o
   4   8  15      567.70      599.94     72.68 o
   5   8  15     3355.94     3274.96    162.06 o
   6   8  15      629.51      730.65     97.96 o
  -6   9  15      409.44      318.06    148.12 o
  -5   9  15      459.29      610.88    212.69 o
  -4   9  15     4662.80     4779.89    276.57 o
  -3   9  15      347.88      327.18     69.24 o
  -2   9  15      173.46      115.18     59.09 o
  -1   9  15       13.51       13.63     51.05 o
   0   9  15     6558.59     6626.96    362.94 o
   1   9  15       29.46       20.57     54.26 o
   2   9  15        3.04       85.63     56.33 o
   3   9  15      261.96      257.29     58.44 o
   4   9  15     4610.95     4872.88    233.42 o
   5   9  15      277.72      256.86    110.39 o
   6   9  15       10.79       63.99    120.87 o
  -5  10  15     2339.46     2227.75    140.27 o
  -4  10  15      188.59      159.44     80.84 o
  -3  10  15     1209.28     1341.77    168.79 o
  -2  10  15     1037.03     1127.12    104.37 o
  -1  10  15     4995.55     5142.17    162.41 o
   0  10  15       47.97      -35.98     52.11 o
   1  10  15     2457.11     2464.65    137.83 o
   2  10  15      268.92      227.04     69.94 o
   3  10  15     1459.65     1469.77     98.71 o
   4  10  15      711.92      649.54     89.79 o
   5  10  15     1484.73     1596.57    128.09 o
  -5  11  15      403.11      238.44    135.09 o
  -4  11  15     2754.55     3123.74    160.64 o
  -3  11  15     1211.79     1161.59    110.38 o
  -2  11  15      903.96      950.95    101.94 o
  -1  11  15     2484.40     2516.37    142.02 o
   0  11  15     2929.40     2960.60    240.07 o
   1  11  15      304.55      240.16     68.99 o
   2  11  15      589.06      633.82     87.70 o
   3  11  15     1492.99     1568.22    148.13 o
   4  11  15     2350.63     2516.19    161.83 o
   5  11  15      185.87      192.38    175.37 o
  -4  12  15      155.21       87.13     72.19 o
  -3  12  15      362.51      405.61     84.37 o
  -2  12  15     4279.63     4317.01    177.99 o
  -1  12  15     1715.58     1579.00    121.74 o
   0  12  15       83.48      155.58     65.92 o
   1  12  15       34.08       87.05     63.32 o
   2  12  15     2624.84     2602.17    148.17 o
   3  12  15      937.60      819.24    120.62 o
   4  12  15       23.14       11.58     81.16 o
  -4  13  15       58.92      123.24    120.87 o
  -3  13  15     1749.42     1606.22    165.76 o
  -2  13  15     1042.62     1067.77    111.21 o
  -1  13  15     2318.85     2688.52    151.41 o
   0  13  15      267.29      309.90     95.04 o
   1  13  15     1711.46     1483.28    121.47 o
   2  13  15      493.27      432.76    101.85 o
   3  13  15     2437.17     2292.86    182.64 o
   4  13  15       52.31      130.81    117.31 o
  -3  14  15      204.27        4.74     87.14 o
  -2  14  15     2216.13     2352.39    258.41 o
  -1  14  15       90.00      112.13     67.41 o
   0  14  15      232.65      225.73     91.44 o
   1  14  15      440.01      454.16    104.73 o
   2  14  15     5559.10     4923.71    246.27 o
   3  14  15       62.40       68.46     88.77 o
  -2  15  15       23.35       95.93     87.69 o
  -1  15  15      857.20     1085.43    144.12 o
   0  15  15     1246.99     1104.01    140.74 o
   1  15  15     1933.49     2057.10    241.73 o
   2  15  15      173.88      123.24    156.42 o
  -6   0  16     2700.70     2727.03    295.06 o
  -4   0  16      349.79      364.97    163.53 o
  -2   0  16     2960.20     3009.81    282.02 o
   0   0  16        0.85      -16.86     49.09 o
   2   0  16     6186.58     5979.58    226.41 o
   4   0  16       18.54       36.55     65.10 o
   6   0  16     2605.57     2555.39    196.70 o
  -7   1  16     1614.71     1471.01    129.87 o
  -6   1  16        0.97      -10.77     55.02 o
  -5   1  16      612.18      503.47     66.95 o
  -4   1  16      432.04      413.84    191.96 o
  -3   1  16     1101.81     1260.18    153.33 o
  -2   1  16       38.17        5.44     44.00 o
  -1   1  16     1803.94     1836.95     89.80 o
   0   1  16      673.10      659.72     63.26 o
   1   1  16     2079.06     2213.15     99.17 o
   2   1  16        0.99      -40.63     34.41 o
   3   1  16     3921.66     3783.08    129.05 o
   4   1  16      508.73      491.28     80.39 o
   5   1  16     1448.95     1432.64    154.96 o
   6   1  16      103.73       80.52     53.93 o
  -7   2  16      259.25       88.99     72.77 o
  -6   2  16     1684.75     1826.11    191.86 o
  -5   2  16      551.66      635.92    178.38 o
  -4   2  16      183.73      179.28     65.70 o
  -3   2  16      982.34     1098.18    143.86 o
  -2   2  16     2298.23     2261.96    120.58 o
  -1   2  16     1786.55     1833.81     90.02 o
   0   2  16        1.32        6.28     37.15 o
   1   2  16      487.90      479.49     57.73 o
   2   2  16     2564.57     2504.78    165.22 o
   3   2  16      554.17      501.53     62.31 o
   4   2  16        4.25       -8.37     41.24 o
   5   2  16     1396.84     1483.78     98.13 o
   6   2  16     1296.97     1253.87     98.47 o
  -6   3  16       25.76      -80.58     53.32 o
  -5   3  16       73.40      115.13     76.78 o
  -4   3  16     3330.82     3378.27    154.54 o
  -3   3  16      981.10      859.13     89.91 o
  -2   3  16       19.20        9.98     47.27 o
  -1   3  16     1362.80     1314.60    100.93 o
   0   3  16     3273.23     3224.98    114.87 o
   1   3  16      198.65      149.43     50.28 o
   2   3  16        5.63       -7.65     37.21 o
   3   3  16      356.99      322.74     55.20 o
   4   3  16     2367.42     2368.68    112.65 o
   5   3  16      747.84      701.80     74.88 o
   6   3  16      205.35      218.21     62.40 o
  -6   4  16      136.06      164.47     86.76 o
  -5   4  16     2025.82     2243.84    160.02 o
  -4   4  16        3.41       17.14     58.27 o
  -3   4  16     2398.95     2365.30    133.30 o
  -2   4  16      417.26      459.94     73.89 o
  -1   4  16     3788.36     3927.59    158.95 o
   0   4  16      228.97      292.23     63.72 o
   1   4  16     2269.42     2221.97    100.52 o
   2   4  16       86.99       57.46     43.53 o
   3   4  16      825.59      978.94     85.52 o
   4   4  16        8.72      -23.08     39.92 o
   5   4  16     1879.44     1891.15    108.36 o
   6   4  16       98.73      139.80     58.59 o
  -6   5  16      101.30       49.42     77.12 o
  -5   5  16       52.99      106.51     80.23 o
  -4   5  16     3624.72     3786.11    151.51 o
  -3   5  16      324.08      228.63     69.39 o
  -2   5  16      108.34      162.42     59.23 o
  -1   5  16      722.83      742.98     85.24 o
   0   5  16     5728.45     5603.51    189.22 o
   1   5  16      139.78       71.65     42.57 o
   2   5  16       32.31       15.73     38.63 o
   3   5  16      148.33      121.86     48.94 o
   4   5  16     3546.10     3443.70    131.13 o
   5   5  16       18.79       -1.92     48.91 o
   6   5  16      157.60      112.44     67.49 o
  -6   6  16      541.22      520.70    182.48 o
  -5   6  16     1200.92     1342.94    137.51 o
  -4   6  16      201.80      194.99     86.43 o
  -3   6  16      940.47      860.81     79.36 o
  -2   6  16      655.73      660.14     88.20 o
  -1   6  16     1814.89     1745.37    118.79 o
   0   6  16      363.37      313.28     68.98 o
   1   6  16     1036.90      980.60     94.53 o
   2   6  16     1581.68     1569.79     99.12 o
   3   6  16     2083.68     2222.86    116.65 o
   4   6  16       46.13       95.02     51.57 o
   5   6  16     1613.92     1828.48    110.52 o
   6   6  16      508.17      525.36    107.61 o
  -6   7  16      120.19      211.29     92.06 o
  -5   7  16      468.82      612.88    107.55 o
  -4   7  16     1143.04     1403.77    108.97 o
  -3   7  16      482.79      443.59     74.53 o
  -2   7  16        4.33      -41.70     53.24 o
  -1   7  16      916.86      887.48     96.56 o
   0   7  16     2260.41     2173.49    130.49 o
   1   7  16     1007.48      982.83    141.16 o
   2   7  16        6.57       -9.10     41.95 o
   3   7  16     2363.20     2289.98    159.75 o
   4   7  16     2461.57     2521.32    222.35 o
   5   7  16      560.56      662.25     91.21 o
  -5   8  16      489.46      595.62     96.26 o
  -4   8  16      247.94      173.84     63.82 o
  -3   8  16       20.10       51.08     54.71 o
  -2   8  16     3391.34     3647.00    168.46 o
  -1   8  16      456.13      491.60     83.68 o
   0   8  16        0.14      -39.43     52.52 o
   1   8  16      391.62      390.60     73.93 o
   2   8  16     5509.20     5697.26    200.95 o
   3   8  16      615.48      577.04     71.14 o
   4   8  16      246.96      216.56     60.22 o
   5   8  16       85.78      191.28     68.81 o
  -5   9  16      748.94      705.60     96.58 o
  -4   9  16       54.45       81.81     63.08 o
  -3   9  16     2201.72     2201.14    142.32 o
  -2   9  16       68.85       43.83     71.45 o
  -1   9  16     2158.67     2756.77    176.64 o
   0   9  16       11.77       61.01     82.53 o
   1   9  16     2232.25     1942.46    149.35 o
   2   9  16       22.09       22.60     55.97 o
   3   9  16     3146.80     3263.30    135.42 o
   4   9  16       59.80       44.92     62.08 o
   5   9  16      694.20      568.95     93.18 o
  -5  10  16        9.05      -44.77     91.24 o
  -4  10  16       89.56      176.58     70.26 o
  -3  10  16      262.00      198.94     72.36 o
  -2  10  16     4533.57     4832.04    319.02 o
  -1  10  16      184.45      222.02     90.87 o
   0  10  16       26.85       58.50     60.58 o
   1  10  16      274.90      182.45     68.27 o
   2  10  16     2290.79     2315.60    183.18 o
   3  10  16       22.56      127.54     65.56 o
   4  10  16       13.18       15.61     63.54 o
   5  10  16      672.08      836.59    177.74 o
  -4  11  16     1841.87     1875.02    171.39 o
  -3  11  16     2291.89     2373.74    146.12 o
  -2  11  16        0.62      -52.69     54.98 o
  -1  11  16     1716.68     1855.96    161.29 o
   0  11  16     1371.54     1348.10    120.16 o
   1  11  16     1241.60     1135.70    110.90 o
   2  11  16       36.91      -25.85     84.40 o
   3  11  16      892.64      837.48    125.65 o
   4  11  16      580.71      527.55    112.63 o
  -4  12  16        7.75        4.74    111.39 o
  -3  12  16     1204.83     1332.74    122.78 o
  -2  12  16     1353.53     1574.60    187.92 o
  -1  12  16     1439.87     1101.32    156.42 o
   0  12  16      566.25      671.79    248.84 o
   1  12  16     2834.63     3048.68    165.22 o
   2  12  16     1049.49      983.89    111.60 o
   3  12  16      370.46      352.99    119.68 o
  -3  13  16       88.78       21.33    123.24 o
  -2  13  16       91.94      172.01     74.64 o
  -1  13  16        3.36      -20.29     72.88 o
   0  13  16     3851.08     3859.65    222.58 o
   1  13  16      475.33      462.67     91.61 o
   2  13  16       20.39        7.01     79.60 o
   3  13  16       20.18      -82.95    123.24 o
  -2  14  16        5.84      -14.22    123.24 o
  -1  14  16     1291.09     1400.63    232.25 o
   0  14  16       91.80      161.16    149.31 o
   2  14  16       74.74      -54.51    135.09 o
  -5   0  17     1963.71     1815.37    279.65 o
  -3   0  17     1053.61      850.81    199.07 o
  -1   0  17     1366.19     1400.24    143.38 o
   1   0  17     3152.81     2702.60    310.46 o
   3   0  17     2458.90     2793.30    169.36 o
   5   0  17     2570.72     2631.14    178.32 o
  -6   1  17      156.60       58.71     81.07 o
  -5   1  17      270.26      226.33    120.66 o
  -4   1  17     3457.92     3473.45    243.79 o
  -3   1  17      159.65      375.64    110.68 o
  -2   1  17        6.95     -122.01    145.75 o
  -1   1  17       19.55       41.76     39.75 o
   0   1  17     4047.96     4182.53    134.37 o
   1   1  17     1284.46     1245.44     81.35 o
   2   1  17      238.95      256.78     64.41 o
   3   1  17      596.45      467.15     66.10 o
   4   1  17     3167.60     3043.44    127.05 o
   5   1  17        5.09      -37.95     48.64 o
   6   1  17      218.66      312.47     97.17 o
  -6   2  17      831.17      726.31    122.66 o
  -5   2  17     1322.11     1483.49    188.52 o
  -4   2  17        3.56      -43.05    117.31 o
  -3   2  17     1260.79     1243.41    206.18 o
  -2   2  17     2793.99     2945.43    142.54 o
  -1   2  17      632.05      708.09     84.83 o
   0   2  17        9.82      -27.23     38.87 o
   1   2  17     2559.68     2418.03    106.96 o
   2   2  17     1389.89     1148.04     83.43 o
   3   2  17      428.47      541.86     94.41 o
   4   2  17      227.95      171.60     54.55 o
   5   2  17      871.90      933.77     87.49 o
   6   2  17      898.29      907.10    133.94 o
  -6   3  17        2.22       62.01     82.01 o
  -5   3  17     1413.00     1658.95    272.54 o
  -4   3  17     1216.85     1207.51    180.11 o
  -3   3  17     2417.39     2567.34    210.92 o
  -2   3  17        0.67      -35.71     49.57 o
  -1   3  17     2184.78     2185.06    129.24 o
   0   3  17     1490.36     1534.79     89.64 o
   1   3  17     1206.58     1223.93     83.89 o
   2   3  17       27.08       -1.64     42.99 o
   3   3  17      720.51      598.93     68.50 o
   4   3  17      658.10      521.00     69.85 o
   5   3  17      502.43      619.46    119.38 o
   6   3  17       15.94      -28.44    113.76 o
  -6   4  17     2015.67     2160.48    172.26 o
  -5   4  17       21.64        8.28     77.12 o
  -4   4  17        2.77       -7.87     95.04 o
  -3   4  17      268.30      272.66     73.60 o
  -2   4  17     6011.21     5271.20    217.74 o
  -1   4  17       25.23       86.83     54.21 o
   0   4  17        3.41       36.87     52.32 o
   1   4  17      100.46       91.92     47.42 o
   2   4  17     3815.17     3613.54    147.43 o
   3   4  17        4.42       11.27     45.66 o
   4   4  17      320.42      307.23     62.71 o
   5   4  17      164.48      111.67     57.90 o
   6   4  17     2121.06     2260.91    251.21 o
  -5   5  17     1128.68     1166.20    132.71 o
  -4   5  17        7.19       -4.74    125.61 o
  -3   5  17     2896.35     3206.74    160.65 o
  -2   5  17       91.33      213.08     66.18 o
  -1   5  17     2981.76     2765.81    293.85 o
   0   5  17      127.22       92.67     61.95 o
   1   5  17     1512.69     1666.55    118.91 o
   2   5  17       63.60       36.62     46.15 o
   3   5  17     1868.10     1704.46    101.31 o
   4   5  17      195.80       92.66     53.36 o
   5   5  17      425.46      454.48     77.99 o
  -5   6  17     1051.47      877.02    123.91 o
  -4   6  17       25.52        3.41     71.39 o
  -3   6  17      236.30      246.81     83.31 o
  -2   6  17     3078.84     2853.72    170.30 o
  -1   6  17      264.67      225.93     68.45 o
   0   6  17      103.18       46.26     76.26 o
   1   6  17      854.33      741.34     90.89 o
   2   6  17     3444.36     3354.43    129.72 o
   3   6  17      360.77      526.58     95.57 o
   4   6  17      159.41      210.15     59.89 o
   5   6  17      245.42      237.30     76.88 o
  -5   7  17      760.39      884.69    126.97 o
  -4   7  17     1366.90     1097.35    186.04 o
  -3   7  17      371.30      389.63     95.64 o
  -2   7  17       63.38       29.94     63.33 o
  -1   7  17      578.46      592.08     89.23 o
   0   7  17     2315.66     2472.23    142.96 o
   1   7  17     1227.27     1216.59    110.22 o
   2   7  17       62.42      130.52     65.72 o
   3   7  17     1790.98     1869.63    108.98 o
   4   7  17     2320.50     2624.86    164.88 o
   5   7  17      181.21      194.33    123.24 o
  -5   8  17     1183.94     1094.91    175.37 o
  -4   8  17        6.32       42.82     64.63 o
  -3   8  17      678.72      622.62    170.64 o
  -2   8  17      277.03      203.42     85.71 o
  -1   8  17     2021.89     2211.68    142.22 o
   0   8  17      550.17      602.96     94.73 o
   1   8  17     2581.03     2611.48    147.86 o
   2   8  17      664.59      678.13     93.21 o
   3   8  17     1423.02     1408.60    110.39 o
   4   8  17        6.43       11.15     55.56 o
   5   8  17     2366.27     2810.74    267.80 o
  -4   9  17     3575.31     3992.97    177.17 o
  -3   9  17        8.37       27.06     77.14 o
  -2   9  17        0.15      132.81     81.30 o
  -1   9  17      284.12      363.07    107.14 o
   0   9  17     3834.25     3986.41    179.95 o
   1   9  17      263.59      112.97     64.91 o
   2   9  17       61.58      123.65     67.59 o
   3   9  17       13.21       39.35     67.44 o
   4   9  17     2492.40     2390.03    148.06 o
  -4  10  17       11.86      -48.25     74.45 o
  -3  10  17     2253.84     2390.47    187.29 o
  -2  10  17      661.50      541.44    112.74 o
  -1  10  17     1487.37     1523.89    152.18 o
   0  10  17      228.92      231.26     78.47 o
   1  10  17     2282.35     2204.24    143.62 o
   2  10  17      160.28      161.22     74.11 o
   3  10  17      663.52      710.59    102.26 o
  -3  11  17     1014.55      744.16    165.90 o
  -2  11  17        1.46       -6.05     80.84 o
  -1  11  17      909.05      959.35    134.85 o
   0  11  17     2693.03     2732.87    161.06 o
   1  11  17      459.77      383.75     93.24 o
   2  11  17       40.63      125.61     73.07 o
   3  11  17      656.21      677.80    189.59 o
  -2  12  17     2554.40     2792.49    200.34 o
  -1  12  17      685.03      762.63    126.31 o
   0  12  17       10.44      147.15    155.23 o
   1  12  17      631.81      736.01    104.08 o
   2  12  17     2052.73     1908.29    260.69 o
  -1  13  17     1561.89     1398.26    232.25 o
   0  13  17      176.32       94.80    137.46 o
   1  13  17     1148.43     1585.48    236.99 o
  -4   0  18       80.44      -21.33    151.68 o
  -2   0  18     6313.17     6270.84    421.85 o
   0   0  18      393.36      289.09    119.68 o
   2   0  18     7144.97     7018.16    267.17 o
   4   0  18      379.51      430.01    100.17 o
  -5   1  18     1867.65     1792.97    276.10 o
  -4   1  18      535.75      488.68    134.83 o
  -3   1  18     1501.74     1585.89    205.00 o
  -2   1  18       30.00       21.01     87.09 o
  -1   1  18     3074.36     2948.92    225.84 o
   0   1  18     1308.85     1522.14    137.51 o
   1   1  18     1297.28     1309.48     90.57 o
   2   1  18        2.44      -41.13     41.78 o
   3   1  18     3996.04     4044.60    213.11 o
   4   1  18      493.91      514.97     71.94 o
   5   1  18      433.63      314.07     67.21 o
  -5   2  18      400.19      251.21    184.85 o
  -4   2  18        0.42      -61.38    100.38 o
  -3   2  18     1606.01     1244.29    488.21 o
  -2   2  18     4217.45     4251.40    260.69 o
  -1   2  18     1330.45     1309.60    110.32 o
   0   2  18      413.06      460.88     62.80 o
   1   2  18      893.95      859.84     78.63 o
   2   2  18     3922.47     4106.30    154.84 o
   3   2  18      441.77      370.65     64.19 o
   4   2  18      460.23      439.49     70.87 o
   5   2  18     1049.52      954.24    147.09 o
  -5   3  18      224.09      248.84    175.37 o
  -4   3  18     5058.89     4926.28    290.72 o
  -3   3  18     1218.28     1030.50    158.54 o
  -2   3  18       48.59       61.09     62.99 o
  -1   3  18     2078.83     2208.76    135.21 o
   0   3  18     6398.83     6554.80    267.11 o
   1   3  18       45.18      -34.85     43.50 o
   2   3  18       76.86       38.83     49.12 o
   3   3  18      535.56      457.24     69.39 o
   4   3  18     2935.50     3170.01    138.41 o
   5   3  18      252.51      365.87     97.02 o
  -5   4  18     2061.12     1948.08    296.24 o
  -4   4  18      365.20      241.73    168.27 o
  -3   4  18     3921.82     3803.57    312.83 o
  -2   4  18      266.14      279.22     74.50 o
  -1   4  18     2839.49     3056.29    155.08 o
   0   4  18      105.30       44.39    109.34 o
   1   4  18     3071.98     2944.49    159.51 o
   2   4  18       30.76       12.13     46.51 o
   3   4  18      515.16      527.59     72.82 o
   4   4  18       35.82       44.66     52.62 o
   5   4  18     1336.29     1552.30    232.25 o
  -4   5  18     3996.77     4043.10    381.56 o
  -3   5  18      205.47      219.58     73.90 o
  -2   5  18      131.99      142.45     67.58 o
  -1   5  18      220.17      240.39     71.00 o
   0   5  18     6641.87     6542.45    223.34 o
   1   5  18       31.18        5.01     69.89 o
   2   5  18      520.19      669.55     95.79 o
   3   5  18       38.30       28.42     53.39 o
   4   5  18     3052.18     2957.99    167.71 o
   5   5  18      296.72      187.22    149.31 o
  -4   6  18      176.75       66.36    158.79 o
  -3   6  18     1733.59     1660.21    155.17 o
  -2   6  18      716.86      642.49     98.01 o
  -1   6  18     2167.64     2564.02    150.72 o
   0   6  18       12.46       13.12     62.81 o
   1   6  18     3026.75     2976.74    167.00 o
   2   6  18     1638.03     1509.48    125.16 o
   3   6  18      985.96     1006.31     91.01 o
   4   6  18       35.48       49.38     57.26 o
  -4   7  18     1748.05     1959.64    287.95 o
  -3   7  18     1311.02     1771.11    292.69 o
  -2   7  18      521.07      531.71    145.99 o
  -1   7  18     1042.37     1053.74    109.90 o
   0   7  18     1352.00     1282.28    118.95 o
   1   7  18     1776.92     1727.13    211.58 o
   2   7  18      464.41      499.55     87.14 o
   3   7  18     2547.49     2556.73    140.93 o
   4   7  18     1459.63     1528.40    154.46 o
  -4   8  18        0.24      -99.54     92.43 o
  -3   8  18      394.59      429.71    108.07 o
  -2   8  18     2967.06     3242.54    204.99 o
  -1   8  18       13.33      -24.56     63.44 o
   0   8  18      110.09      178.42     71.84 o
   1   8  18      786.66      899.10    106.22 o
   2   8  18     3391.64     3269.15    171.25 o
   3   8  18       44.52       34.76     79.51 o
   4   8  18      184.40      254.12    100.17 o
  -3   9  18     1636.77     1526.24    201.44 o
  -2   9  18       39.16      110.60    130.35 o
  -1   9  18     2391.21     2398.00    156.91 o
   0   9  18       10.89      149.15     75.94 o
   1   9  18     1586.07     1570.27    132.43 o
   2   9  18      501.21      644.23     98.28 o
   3   9  18     2812.19     2609.12    206.10 o
  -2  10  18     4281.91     4735.52    404.07 o
  -1  10  18      680.52      504.02    112.16 o
   0  10  18      185.87      234.37     81.56 o
   1  10  18       48.95       29.00     67.86 o
   2  10  18     2532.17     2378.14    240.55 o
  -1  11  18     2160.84     2054.73    277.28 o
   0  11  18     1715.27     1625.77    255.95 o
   1  11  18      278.54      295.06    112.28 o
   2  11  18       22.26       90.49    100.88 o
  -3   0  19     3560.41     3493.28    364.97 o
  -1   0  19      981.93      459.77    175.37 o
   1   0  19     5536.12     5174.49    228.89 o
   3   0  19     1047.49     1051.54    131.89 o
  -4   1  19     5149.23     4955.53    304.99 o
  -3   1  19       14.29       61.62    135.09 o
  -2   1  19      165.75       48.06    133.90 o
  -1   1  19      259.80      176.72    104.73 o
   0   1  19     7280.65     7269.05    236.43 o
   1   1  19      428.35      496.49     70.01 o
   2   1  19     1071.25     1111.16     91.78 o
   3   1  19      709.57      737.12     85.18 o
   4   1  19     4978.28     5271.16    265.45 o
  -4   2  19       80.91      141.29    125.85 o
  -3   2  19     1905.62     1415.56    199.07 o
  -2   2  19     4163.31     4406.55    273.02 o
  -1   2  19     1282.85     1259.35    158.43 o
   0   2  19       18.12       50.28     62.61 o
   1   2  19     4170.34     4052.58    149.48 o
   2   2  19     3381.35     3480.18    139.89 o
   3   2  19      257.41      186.56     59.41 o
   4   2  19      237.51      344.56     78.98 o
  -4   3  19     1433.75     1388.98    192.37 o
  -3   3  19     1758.95     1849.96    207.78 o
  -2   3  19      278.27      293.72    119.39 o
  -1   3  19     4826.79     5128.90    200.70 o
   0   3  19     1848.74     1573.01    123.90 o
   1   3  19      819.38      866.10    102.15 o
   2   3  19      446.35      414.68     83.45 o
   3   3  19     2318.45     2191.08    120.55 o
   4   3  19      861.44      846.61    125.85 o
  -4   4  19      243.42      258.32    175.37 o
  -3   4  19      150.82       44.35    122.05 o
  -2   4  19     8253.36     8522.29    398.27 o
  -1   4  19      205.83      274.03     78.35 o
   0   4  19      564.72      557.29    146.27 o
   1   4  19       92.91      -11.64     72.11 o
   2   4  19     5230.84     5447.16    172.77 o
   3   4  19       34.47       -0.74     54.91 o
   4   4  19      596.33      760.36    151.68 o
  -3   5  19     2045.87     1764.92    204.12 o
  -2   5  19       12.83       32.29     69.83 o
  -1   5  19     4620.95     4670.92    198.99 o
   0   5  19       69.90      113.70     67.74 o
   1   5  19     1494.42     1321.65    160.70 o
   2   5  19       13.64        0.90    105.23 o
   3   5  19     3457.35     3345.74    184.03 o
   4   5  19      209.53      244.10    120.87 o
  -3   6  19      566.66      763.43    125.84 o
  -2   6  19     3693.12     3475.34    179.83 o
  -1   6  19      173.92      123.05     71.86 o
   0   6  19      381.29      359.07     84.34 o
   1   6  19     1417.01     1403.17    126.86 o
   2   6  19     4255.71     4552.22    277.72 o
   3   6  19      189.04      223.01     78.02 o
  -3   7  19      521.33      478.73    139.83 o
  -2   7  19       46.57      -33.50     74.07 o
  -1   7  19     1143.02     1173.85    120.18 o
   0   7  19     2482.23     2694.29    162.86 o
   1   7  19      686.28      760.62    104.16 o
   2   7  19      342.75      374.35     89.11 o
   3   7  19     1919.73     2199.30    279.65 o
  -2   8  19      541.25      907.68    168.27 o
  -1   8  19     1028.45      982.20    117.60 o
   0   8  19      479.32      610.45    104.02 o
   1   8  19     2918.69     2984.06    172.90 o
   2   8  19      370.00      408.66    285.58 o
  -1   9  19       25.70      -33.18     99.54 o
   0   9  19     3858.32     4052.40    314.02 o
   1   9  19       94.02      106.72    105.54 o
  -2   0  20     4206.88     4754.08    412.37 o
   0   0  20     1137.74     1092.54    227.51 o
   2   0  20     5987.37     5608.83    253.92 o
  -3   1  20     1223.89     1180.00    478.73 o
  -2   1  20      235.86      171.23    117.27 o
  -1   1  20     3443.43     3684.93    256.33 o
   0   1  20      690.93      658.66    150.78 o
   1   1  20      777.61      833.69     86.74 o
   2   1  20       46.45       28.61     55.23 o
   3   1  20     4369.70     4776.32    221.19 o
  -3   2  20     1460.95     1376.57    193.61 o
  -2   2  20     2994.76     3782.14    385.11 o
  -1   2  20      556.07      335.42    124.64 o
   0   2  20      761.94      757.87    103.15 o
   1   2  20     1630.78     1555.79    129.33 o
   2   2  20     2676.27     2883.58    149.48 o
   3   2  20      199.19       -4.74    101.91 o
  -3   3  20      593.80      367.34    203.81 o
  -2   3  20      569.41      526.74    155.23 o
  -1   3  20     1312.29     1274.97    123.33 o
   0   3  20     5134.50     5431.58    214.15 o
   1   3  20      186.07      234.45     79.36 o
   2   3  20      717.59      733.14    157.69 o
   3   3  20      922.04      933.75    168.27 o
  -3   4  20     3653.62     3429.29    383.93 o
  -2   4  20      314.79      328.24    130.71 o
  -1   4  20     1097.92      873.03    112.13 o
   0   4  20        7.79     -118.43     60.89 o
   1   4  20     4774.62     4762.91    204.99 o
   2   4  20      353.76      482.95    111.29 o
  -2   5  20      408.44      429.13    111.29 o
  -1   5  20      247.47      325.36     88.22 o
   0   5  20     4903.71     5129.97    231.48 o
   1   5  20       55.11      164.92     83.56 o
  -2   6  20      573.70      513.81    120.58 o
  -1   6  20      660.54      749.68    130.21 o
   0   6  20      404.19      388.74    108.75 o
   1   6  20     2737.61     3249.17    336.53 o
  -1   7  20     2139.85     2087.91    312.83 o
   0   7  20     2044.94     2199.30    300.98 o
   1   0  21     3719.84     4488.65    286.76 o
   1   1  21      108.91      251.21    123.24 o
   0   2  21      360.42      282.02    125.61 o
   1   2  21     1316.66     1310.57    187.22 o
   0   3  21     1029.66      703.87    151.68 o
 
